# Supplementary material for: Pension levels of chinese institutions during the transition period: A case study of universities
Source: PLoS One. 2025 Sep 12;20(9):e0332068. doi: 10.1371/journal.pone.0332068 (PMC12431122; doi:10.1371/journal.pone.0332068)
Supplement: S1 File — (XLSX) [file pone.0332068.s002.xlsx]

## Sheet: Sheet1
Fig. 1	Pre-transition (total)				Transition (total)				V-value			Transition (basic)				Occupational annuity
		Mean	SD			Mean	SD						Mean	SD			Mean	SD
	2014	4707.57	429.41		2014	6522.75	1696.22		2014	1815.18		2014	6461.93	1661.9		2014	60.8257	56.6946
	2015	5171.02	674.64		2015	6860.25	1524.19		2015	1689.23		2015	6766.03	1495.39		2015	94.2188	48.7249
	2016	5470.03	776.58		2016	7334.83	1935.61		2016	1864.8		2016	7098.14	1860.32		2016	236.691	94.0954
	2017	5498.89	758.08		2017	7115.29	1604.47		2017	1616.4		2017	6816.16	1529.32		2017	299.135	97.6607
	2018	6040.83	1073.63		2018	7726.37	2097.1		2018	1685.54		2018	7319.79	1965.39		2018	406.582	149.269
	2019	7200.25	1279.36		2019	8966.05	2718.94		2019	1765.8		2019	8423.98	2510.83		2019	542.068	225.461
	2020	7473.3	1435.36		2020	9316.87	2224.69		2020	1843.57		2020	8667	1998.64		2020	649.868	252.545
	2021	8106.12	1547.72		2021	9949.7	2254.22		2021	1843.58		2021	9207.18	2053.09		2021	742.52	240.978
	2022	8551.65	1564.17		2022	10447.8	2550.1		2022	1896.17		2022	9567.23	2282.15		2022	880.591	292.066
	2023	9535.33	1660.82		2023	11478.6	2418.76		2023	1943.28		2023	10498.5	2193.95		2023	980.119	258.235
Fig. 2	Men				Women				Fig. 5			Mean	SD
		Mean	SD			Mean	SD			Ground-skilled staff	Ⅰ	408.17	213.59
	2014	6509.16	1583.52		2014	6346.22	1878.84				Ⅱ	330.15	179.36
	2015	5815.79	1669.79		2015	5740.26	1400.43				Ⅲ	236.93	173.49
	2016	6970.22	1894.78		2016	7343.3	1774.44				Ⅳ	228.85	172.89
	2017	6917.51	1653.47		2017	6610.51	1221.54			Management staff	Ⅳ	821.85	365.89
	2018	8110.1	1977.94		2018	6664.82	1698.27				Ⅴ	674.31	377.98
	2019	10296.7	1554.32		2019	7106.73	2201.23				Ⅵ	626.58	180.61
	2020	9218.24	1827.91		2020	7433.5	1810.1				Ⅶ	507.83	283.32
	2021	9681.89	1880.92		2021	8437.97	2095.3				Ⅷ	379.59	244.14
	2022	9735.93	2452.75		2022	8982.08	1409.64				Ⅸ	346.59	118.84
	2023	10662	1969.82		2023	10232.4	2497.86			Professional and technical staff	Ⅱ	1427.64	346.58
											Ⅲ	765.9	331.44
Fig. 3	Men				Women						Ⅳ	749.75	329.54
		Mean	SD			Mean	SD				Ⅴ	711.75	277.04
	2014	76.64	40.95		2014	54.37	42.58				Ⅵ	619.44	301.55
	2015	95.13	40.8		2015	92.45	61.4				Ⅶ	501	288.57
	2016	252.91	100.89		2016	228.23	89.41				Ⅷ	451.66	251.49
	2017	320.33	102.99		2017	256.13	68.29				Ⅸ	423.42	230.83
	2018	483.57	141.51		2018	342.78	123.32				Ⅹ	396.13	204.02
	2019	714.18	155.86		2019	421	184.59
	2020	735.27	226.4		2020	458.76	197.92
	2021	817	223.86		2021	621.84	218.58
	2022	901.39	313.33		2022	808.44	185.2
	2023	1002.2	239.03		2023	944.19	283.59
Fig. 4	Professional and technical staff					Management staff					Ground-skilled staff
	Standard basic pension	Personal account pension	Transitional pension	Basic pension		Standard basic pension	Personal account pension	Transitional pension	Basic pension		Standard basic pension	Personal account pension	Transitional pension	Basic pension
	4669.16	248.59	7624.76	9921.38		4862.37	618.48	6847.34	10374.6		4174.01	529.61	4964.55	8562.47
	4643.16	271.94	7624.93	9923.76		5787.44	1015.34	7599.15	12587.1		3842.34	356.68	4962.95	7515.67
	4670.4	278.74	7609.45	9905.29		4576.25	181.95	7489.39	8951.17		3680.3	232.44	4845.72	6795.82
	4655.3	271.91	7616.78	9919.85		5827.46	1150.34	7493.74	12646.5		3680.87	225.33	4850.31	6797.89
	4649.75	262.52	7632.84	9918.69		4594.31	220.29	7483.12	8877.98		3142.43	188.52	4206.62	6107.34
	5948.07	935.19	8636.18	13178.6		5574.15	941.54	7346.31	11863		3415.6	343.6	4184.59	6655.86
	5788.09	855.4	8536.16	12976.6		5343.88	669.01	7308.87	10883.8		2841.93	90.7	4152.51	5363.11
	5308.21	1119.3	7625.44	12268.2		5296.88	640.41	7288.97	10860.5		3183.03	239.05	4097.16	6270.13
	4970.47	979.25	6946.92	11467.8		5375.93	705.88	7245.94	10830		3600.27	575.48	4027.7	7506.55
	4708.88	789.96	6711.26	11202.7		5537.75	943.54	7234.07	11734.9		2782.06	260.49	3463.53	5839.85
	5935.24	954.37	8640.32	13168.1		5569.64	1030.13	7229.59	12128.2		2772.18	261.75	3262.73	5715.83
	5786.29	868.6	8521.94	12979.4		5522.17	931.31	7207.9	11690.6		2432.61	187	2941.99	5390.95
	5304.23	1120.48	7626.66	12269.8		5285.14	762.02	7203.2	11133.1		1924.02	43.86	2755.88	4856.05
	4952.28	984.93	6948.64	11478.5		5497.89	980.13	7171.88	11985		1745.53	64.32	2474.56	4604.77
	4720.05	794.49	6694.05	11204.3		4586.1	346.93	7129.25	9213.83		2211.13	215.36	2468.73	5140.8
	5947.28	969.59	8637.51	13143.6		4585.78	340.52	7120.46	9240.46		4208.14	553.49	4964.11	8507.16
	5807.65	845.82	8518.39	12984.5		4867.24	425.18	7059.99	9967.64		3835.04	347.03	4963.84	7531.2
	5307.89	1118.91	7631.71	12262.6		4835.75	448.6	7020.2	9940.79		3667.62	231.91	4841.88	6812
	4955.85	979.33	6946.86	11482.3		5160.9	784.83	6991.37	10923.7		3666.81	229.38	4844.33	6812.93
	4718.96	796.65	6692.86	11204.4		4440.01	339.24	6912.5	9183.08		3138.41	180.16	4206.11	6119.82
	5910.46	961.67	8657.29	13168.5		4424.19	306.9	6899.01	9181.02		3407.25	338.63	4184.46	6668.77
	5800.83	882.92	8505.69	12966.9		4218.6	181.66	6901.68	8750.47		2817.62	93.23	4161.39	5375.27
	5318.19	1113.43	7625.74	12263.8		4772.6	434.23	6895.2	9842.45		3186.08	226.04	4095.95	6281.11
	4983.05	982.81	6949.98	11448.6		4639.14	406.09	6880.31	9453.55		3601.09	555.53	4035.43	7517.97
	4720.36	784.14	6698.18	11210.2		5268.64	992.88	6794.75	11282.7		2777.13	258.49	3458.63	5851.13
	5942.6	936.13	8644.09	13175.2		5258.6	991.85	6773.75	11479.6		2766.96	257.77	3260.04	5727.23
	5797.17	869.94	8518.22	12970.9		5331.69	1097.67	6778.98	11623.1		2412.52	185.56	2951.97	5401.96
	5327.34	1125.04	7623.01	12245.8		4206.23	203.84	6764.89	8626.8		1920.03	34.15	2759.17	4866.22
	4958.81	995.5	6945.4	11464.7		5218.92	966.79	6650.06	11072.7		1745.39	59.38	2469.32	4614.71
	4705.4	796.28	6691.54	11219.6		5068.73	845.73	6646.06	10671.3		2204.56	216.86	2463.54	5150.48
	6167.27	1177.22	8837.69	14227.6		5184.72	940.22	6631.7	11031.8		4212.91	542.11	4960	8517.66
	6016.17	1052.74	8654.1	13928.8		5174.47	959.8	6621.95	11032.2		3839.03	352.68	4947.11	7537.73
	6159.53	1170.79	8827.38	14252.1		4474.83	423.12	6602.14	9317.67		3672.15	230.1	4833.12	6817.78
	6019.29	1042.47	8678.17	13911.8		4091.47	200.45	6585.11	8610.05		3681.11	221.96	4832.19	6818.13
	6187.49	1143.88	8854.74	14223.7		5034.26	935.78	6430.81	10774.3		3142.37	180.93	4195.53	6125.33
	6015	1040.99	8675.15	13920.6		4107.19	257.61	6419.42	9022.98		3410.45	341.71	4172.84	6673.73
	6170.48	1154.67	8843.42	14241.2		4775.23	740.19	6369.21	10112.3		2826.79	78.18	4162.22	5380.52
	6026.77	1045.02	8652.46	13927.6		4833.25	939.22	6102.84	10393.5		3188.03	233.67	4080.86	6286.09
	6172.93	1144.05	8837.56	14255.3		4476.86	657.44	5941.3	9631.28		3600.58	555.92	4030.69	7522.57
	6034.52	1045.73	8647.87	13923.7		4172.53	503.57	5860.6	9144.48		2773.17	260.05	3456.56	5855.32
	6613.39	1260.54	9512.15	15852.2		4173.88	492.15	5869.96	9145.16		2763.68	252.39	3263.93	5731.91
	6609.53	1367.16	9467.78	15900.2		3447.72	166.06	5598.7	8468.24		2423.4	176.1	2944.49	5407.97
	6524.02	1338.42	9245.05	15626.4		2649.7	40.53	4279.24	6670.19		1925.65	41.87	2739.29	4872.16
	6544.21	1393.29	9244.66	15664		4569.65	169.62	7479.78	8977.56		1745.09	52.93	2469.59	4621.05
	6293.57	1330.39	8829.83	15090.6		5826.03	1157.88	7461.23	12670.9		2219.82	216.68	2441.89	5156.7
	6222.72	1071.1	8709.56	14793.9		4591.82	220.28	7462.06	8899.76		4200.71	561.75	4946.25	8523.04
	5921.62	1561.02	8152.38	14354.2		5578.74	913.24	7346.7	11884.6		3846.88	327.58	4959.78	7542.84
	5398.75	1238.16	7454.15	13205.7		5329.34	654.47	7315.58	10904.5		3665.87	216.87	4847.75	6822.81
	6617.2	1245.54	9522.83	15852.8		5278.52	641.16	7285.59	10879.9		3656.26	229.08	4844.62	6822.95
	6597.36	1385.52	9475.04	15886.7		5373.07	707.57	7226.28	10849.2		3147.77	188.72	4177.46	6129.72
	6513.95	1372.85	9244.04	15602.9		5532.73	947.55	7214.3	11754.1		3411.59	343.37	4164.92	6678.53
	6548.35	1397.58	9248.97	15651.2		5563.92	1013.02	7231.63	12147.4		2832.15	69.92	4160.8	5384.87
	6282.4	1306.77	8856.97	15098.2		5506.4	915.68	7218.81	11709.6		3171.21	226.79	4099.87	6290.77
	6221.11	1056.95	8730.08	14789.1		5285.11	739.88	7204.68	11152.2		3597.2	552.65	4031.22	7528.47
	5923.57	1572.76	8121.12	14371.8		5501.55	979.59	7148.37	12003.8		2784.76	263.49	3435.19	5861.21
	5414.99	1226.87	7437.23	13217.8		4584.92	344.77	7112.32	9232.57		2765.69	264.47	3243.6	5737.44
	6635.11	1238.4	9514.6	15850.3		4575.84	336.48	7113.95	9259.4		2420.9	175.12	2943.54	5412.21
	6619.33	1376.67	9467.31	15881.4		4868.79	432.82	7034.64	9982.58		1916.05	47.69	2738.46	4876.37
	6520.78	1339.5	9245.76	15627.8		4834.62	432.04	7021.93	9955.56		1737.81	48.35	2476.97	4625.44
	6560.49	1397.05	9241.43	15647.2		5152.03	786.75	6983.21	10937.6		2198.4	215.34	2459.99	5161.17
	6277.16	1336.75	8826.72	15103.7		4446.41	324.36	6905.24	9197.67		4205.45	539.11	4959.4	8528.23
	6191.64	1067.46	8721.59	14816.5		4423.56	300.38	6890.02	9195.95		3833.38	343.51	4950.36	7548.99
	5926.39	1543.71	8148.64	14370.5		4215.78	180.35	6889.3	8765.73		3653.13	232.09	4837.75	6829.48
	5426.23	1241.13	7437.27	13192.2		4769.58	448.37	6867.69	9857.56		3674.45	228.92	4819.55	6829.6
	6617.33	1257.89	9493.13	15870		4612.92	414.08	6882.29	9468.54		3125.52	174.81	4206.6	6136.81
	6622.93	1373.62	9455.08	15893.1		5247.06	996.25	6797.2	11297.3		3390.31	340.76	4181.99	6685.08
	6529.17	1345.95	9247.76	15610.9		5256.43	974.83	6777.42	11494		2830.43	66.01	4159.73	5391.34
	6564.25	1392.06	9225.05	15664.8		5340.55	1073.15	6779.09	11637.5		3175.44	216.83	4099.16	6297.17
	6291.93	1317.04	8835.32	15100.1		4198.93	200.1	6760.72	8640.86		3586.02	560.59	4028.92	7533.48
	6189.91	1072.44	8719.19	14815.7		5209.19	949.16	6662.15	11086.8		2771.39	242.15	3465.15	5866.38
	5904.63	1568.33	8145.56	14370.6		5083.58	812.61	6648.97	10685.5		2774.96	236.26	3258.04	5742.58
	5412.06	1216.42	7472.15	13196.1		5179.6	962.74	6599.59	11045.4		2430.43	189.22	2914.12	5417.26
	6630.02	1231.13	9521.75	15855.5		5176.15	955.9	6609.56	11045.7		1920.18	42.26	2734.56	4881.46
	6620.57	1368.81	9476.23	15879.1		4474.1	421.5	6589.94	9331.12		1742.74	60.86	2454.42	4629.89
	6514.34	1370.84	9242.67	15605.9		4082.83	207.57	6571.89	8623.65		2212.94	212.91	2442.85	5166.01
	6544.96	1407.24	9235.78	15658.1		5025.2	925.43	6435.86	10787.6		4194.16	544.23	4961	8532.42
	6304.64	1315.23	8833.45	15091.1		4118.02	238.6	6412.83	9036.67		3847.9	334.6	4941.12	7552.69
	6206.35	1063.41	8719.73	14807.8		4785.88	746.89	6337.53	10125.5		3675.61	224.73	4819.49	6832.67
	5904.44	1567.17	8148.24	14369.3		4829.1	938.08	6093.76	10406.7		3675.28	221.88	4822.69	6832.73
	5420.15	1244.1	7443.74	13188.9		4475.94	666.68	5918.55	9644.59		3150	176.41	4177.4	6139.71
	6630.08	1232.22	9514.54	15861.5		4161.09	506.53	5854.74	9157.74		3396.35	341.93	4171.7	6687.97
	6607.6	1369.11	9472.08	15895.9		4154.94	498.83	5868.4	9157.91		2810.59	83.37	4158.43	5394.39
	6511.23	1365.25	9221.45	15635.9		3438.05	167.03	5595.24	8479.47		3168.03	231.82	4088.16	6299.96
	6544.53	1411.55	9211.87	15678.2		2649.76	34.6	4273.23	6681.18		3598.92	566.21	4007.22	7536.31
	6277.97	1306.68	8819.45	15140.3		4566.3	151.29	7490.14	8988.06		2777.38	235.03	3463.71	5869.03
	7004.1	1799.57	9848.15	17713.6		5808.76	1144.04	7480.92	12681.5		2758.5	254.57	3252.99	5745.05
	6907.52	1599.69	9710.77	17332.4		4588.19	206.47	7468.02	8910.38		2419.7	174.01	2938.03	5419.66
	5825.55	1026.99	7960.37	14326.7		5572.15	931.3	7323.78	11895.2		1919.86	38.24	2736.82	4883.56
	5634.87	1102.36	7555.45	13904.5		5336.04	671.64	7280.21	10915.1		1743.79	65.67	2446.14	4632.03
	5195.38	1136.65	6746.58	12751.6		5276.15	631.44	7286.3	10890.4		2194.28	203.87	2469.05	5167.72
	7001.19	1762.46	9862.19	17739.6		5350.29	707.6	7237.37	10860		4186	561.99	4948.89	8534.25
	6906.65	1603.52	9696.99	17343.2		5518.33	935.01	7230.09	11764.4		3824.11	342.47	4955.33	7554.07
	5850.46	1018.8	7949.17	14321.2		5541.34	1026.51	7229.3	12158		3648.14	222.98	4847.09	6834.27
	5659.49	1113.08	7547.68	13877		5513.69	924.65	7190.99	11720.3		3669.76	224.7	4823.16	6834.76
	5165.03	1163.07	6754.57	12747.4		5262.48	751.35	7205.69	11161.6		3125.17	175.27	4201.43	6141.59
	7011.34	1794.06	9843.77	17716.3		5478.68	970.53	7170.21	12013.1		3396.65	333.83	4177.73	6689.88
	6904.03	1592.63	9699.84	17353.9		4584.66	341.79	7105.55	9241.82		2831.06	86.19	4132.96	5396.35
	5839.72	1024.29	7940.12	14335.5		4935.54	921.22	6282.2	10881.5		3184.83	218.16	4083.35	6301.96
	5632.9	1109.66	7562.53	13892		3753.57	56.74	6178.59	7170.45		3585.34	566.95	4017.32	7538.89
	5197.54	1139.98	6757.5	12735.1		5007.28	1116.21	6174.02	10873.2		2766.49	249.4	3457.02	5871.63
	7017.17	1793.96	9835.25	17719.1		3787.45	89.27	6167.5	7094.68		2761.67	268.32	3232.64	5747.88
	6903.4	1595.11	9712.29	17339.6		4752.21	879.59	6035.98	10089.6		2428.37	176.35	2923.1	5423.29
	5829.87	1027.88	7964.61	14317.2		4519.39	586.36	5999.48	9107.19		1902.23	35.91	2752.98	4887.24
	5629.69	1110.06	7585.4	13871.9		4484.48	556.06	5967.34	9083.35		1752.11	44	2456.38	4635.64
	5188.67	1157.64	6738.32	12745.5		4552.35	622.71	5938.21	9054.07		2187.18	211.42	2464.32	5171.54
	7029.87	1768.2	9846.41	17721		4723.19	884.78	5914.27	9960.75		4184.88	559.66	4948.61	8537.86
	6904.57	1617.19	9681.53	17347.1		4749.72	979.64	5913.89	10355.6		3845.77	331.72	4941.02	7557.62
	5844.12	1011.65	7955.77	14328.1		4701.25	864.55	5900.9	9916.42		3647.47	218.3	4849.02	6837.66
	5639.73	1105.89	7579.31	13872.1		4468.65	688.7	5885.31	9356.87		3652.65	217.42	4844.55	6837.85
	5163.44	1156.46	6751.22	12758.9		4681.28	918.79	5859.41	10211.7		3140.47	178.11	4179.79	6144.81
	7026.95	1785.54	9825.76	17727.3		3773.06	234.77	5811	7433.61		3418.85	334.57	4150.94	6693.5
	6906.33	1597.36	9687.73	17359		3763.71	236.18	5803.17	7460.67		2814.63	92.2	4139.45	5399.9
	4279.41	50.28	7405.84	9107.45		4059.46	317.07	5742.71	8185.44		3182.71	222.55	4076.94	6305.74
	4276.2	36.18	7383.21	9158		4017.86	336.54	5715.05	8161.91		3585.25	547.14	4034.3	7542.27
	4284.11	55.63	7410.89	9103.68		4343.77	713.29	5674.75	9147.23		2768.1	263.02	3437.72	5875.07
	4274.48	34	7415.65	9129.29		3623.4	232.79	5592.42	7403.07		2764.18	263.59	3231.23	5751.46
	4268.9	30.99	7393.12	9160.36		3609.45	185.15	5589.15	7400.45		4574.6	639.58	5393.54	8648.21
	4290.95	61.22	7382.95	9119.5		3413	47.54	5583.95	6969.24		4534.39	630.48	5325.09	8443.32
	3082.25	119.82	5170.91	8535.78		3933.86	349.33	5584.49	8063.94		4304.98	651.12	4942.16	7994.69
	2953.36	50.78	5014.06	8517.18		3819.63	304.37	5564.23	7673.78		4157.54	480.12	4912.86	7424.12
	3085.63	112.22	5151.03	8574.2		4460.54	918.1	5488.53	9507.61		4159.81	521.92	4878.53	7424.7
	2958.88	60.29	5030.03	8498.61		4439.75	940.23	5456.67	9705.29		4162.74	523.11	4874.09	7424.93
	3077.18	116.64	5179.08	8550.31		4526.25	1042.68	5460	9849.08		4191.1	546.61	4868.78	7459.5
	2939.31	62.07	4991.03	8555.63		3376.14	90.71	5454.57	6845.15		3949.52	465.6	4708.1	6857.2
	3082.58	115.36	5159.39	8565.85		4399.12	898.87	5347.18	9297.39		3821.01	362.45	4697.36	6442.65
	2936.71	31.64	4996.37	8582.01		4260.98	770.24	5328.67	8894.97		3926.03	462.23	4644.48	6788.31
	3096.73	135.83	5183.75	8507.65		4349.72	903.35	5314.23	9255.67		3717.98	370.36	4572.36	6351.48
	2958.44	31.18	5012.13	8544.88		4366.71	879.51	5318.22	9256.54		3789.47	432.2	4475.44	6590.15
	3099.44	121.79	5153.46	8548.76		3657.28	317.28	5289.74	7537.97		2968.37	112.17	4177.53	4911.14
	2952.75	69.06	4999.8	8526.66		3267.11	83.76	5272.66	6828.38		3256.88	223.69	4163.16	5445.55
	4691.82	249.05	7733.58	9820.15		4226.61	872.61	5110.06	8997.97		2929.18	87.29	4151.53	4902.54
	4691.87	249.25	7733.38	9820.35		3294	128.92	5111.5	7242.55		2966.07	106.96	4135.65	4859.69
	4418.79	193.17	7330.07	9698.49		3962.23	675.87	5039.92	8334.17		2917.23	105.93	4094.67	4828.66
	4225.24	244.35	6911.06	9490.91		4001.66	873.11	4809.67	8616.59		3282.93	329.68	3948.46	5742.3
	4095.62	265.37	6689.47	9400.19		3660.23	586.08	4616.54	7852.33		3590.16	595.73	3916.71	6634.54
	4028.91	170.66	6541.27	9304.26		3370.63	384.34	4553.43	7364.44		2687.94	27.38	3913.71	4542.8
	4028.47	213.93	6508	9221.25		3357.01	404.37	4548.57	7364.5		2751.64	109.33	3870.14	4809.97
	3959.04	241.18	6481.72	9353.39		2632.63	33.58	4293.4	6685.04		2997.04	195.88	3831.28	5195.81
	4686.22	273.21	7741.41	9814.53		4962.62	945.02	6276.22	10841.6		2913.4	199.87	3649.92	5094.44
	4695.51	258.46	7716.65	9844.19		3757.43	47.51	6155.01	7196.63		3092.61	251.65	3521.67	5520.57
	4436.44	199.53	7305	9717.43		5000.7	1102.8	6164.43	10899.7		2523.7	104.35	3484	4604.63
	4207.25	237.17	6892.76	9553.65		3786.03	97.47	6135.06	7119.12		2460.21	125.52	3350.41	4531.38
	4091.44	270.38	6665.73	9443.68		4749.73	879.57	6014.95	10111.4		2767.23	212.41	3259.81	4989.75
	4047.09	171.1	6549.73	9293.83		4523.96	555.56	5999.87	9128.85		2659.63	169.32	3149.74	4789.15
	4012.76	224.36	6515.11	9238.07		4469.98	540.24	5974.05	9104.08		4606.52	667.33	5381.17	8607.21
	3939.61	241.74	6472.98	9400.57		4534.05	623.52	5934.83	9073.5		4524.41	628.73	5314.93	8461.94
	4694.46	244.83	7723.45	9851.48		4720.33	886.61	5894.65	9980.06		4305.69	630.47	4940.21	8013.87
	4675.01	245.74	7715.55	9878.04		4744.72	984	5894.16	10374.9		4147.57	485.27	4896.67	7441.77
	4399.07	181.2	7325.61	9751.77		4695.55	845.93	5902.95	9935.7		4160.7	520.66	4860.79	7440.08
	4227.42	251.47	6899.85	9512.64		4452.92	671.69	5896.2	9375.87		4169.64	512.55	4859.86	7440.4
	4089.15	290.68	6667.63	9424.62		4681.25	894.7	5860.89	10230.9		4182.09	539.59	4867.44	7474.45
	4043.07	165.66	6527.06	9325.81		3776.71	234.19	5787.54	7452.5		3944.2	467.9	4694.79	6870.98
	4033.33	206.93	6498.94	9250.41		3762.53	233.84	5786.27	7479.45		3806.69	350.84	4707.04	6456.8
	3967.12	260.03	6469.02	9359.44		4049.54	312.68	5736.21	8204.43		3930.26	456.74	4629.86	6801.93
	4704.42	276.4	7737.95	9796.7		4019.4	344.86	5689.74	8176.88		3721.62	354.35	4569.11	6365.19
	4684.53	263.73	7737.04	9829.68		4342.64	695.28	5676.48	9162.04		3777.61	429.16	4474.87	6603.38
	4426.41	206.05	7317.59	9708.62		3614.55	234.88	5584.28	7417.07		2959.59	100.95	4182.91	4923.9
	4207.74	246.92	6902.29	9534.26		3615.83	168.96	5581.9	7415.07		3251.59	211.93	4164.36	5459.35
	4077.17	276.23	6670.53	9447.57		3412.38	40.44	5574.97	6984.21		2936.42	82.44	4133.13	4916.24
	4047.59	193.44	6546.68	9274.99		3931.05	347.9	5572.13	8079.24		2963.61	104.48	4123.99	4873.82
	4018.51	209.15	6483.89	9278.21		3816.62	319.76	5536.77	7688.93		2929.78	113.61	4061.97	4838.97
	3970.96	242.58	6489.27	9352.03		4434.39	926.79	5490.5	9522.64		3284.11	329.13	3936.59	5751.84
	4676.49	239.71	7731.08	9866.74		4418.23	943.9	5459.12	9719.86		3602.06	571.84	3919.19	6643.31
	4706.2	240.96	7724.76	9842.12		4524.09	1024.16	5463.68	9863.49		2686.57	21.28	3911.11	4551.52
	4404.58	210.89	7327.71	9715.69		3384.97	64.03	5454.68	6859.61		2742.07	110.81	3868.48	4818.21
	4227.96	247.42	6923.07	9492.7		4391.83	894.8	5343.02	9311.49		3017.69	194.09	3802.97	5203.82
	4085.58	292.97	6676.46	9417.15		4251.28	751.05	5340.73	8909.15		2906.17	216.79	3629.89	5102.69
	4033.02	189.91	6551.9	9287.73		4364.54	867.32	5317.13	9269.97		3082.81	251.7	3522.19	5528.41
	4031.22	228.12	6502.98	9228.15		4361.6	904	5286.17	9270.14		2516.05	94	3493.3	4612.34
	3969.86	245.78	6470.77	9368.6		3658.95	313.04	5277.37	7551.52		2465.7	110.22	3350.38	4540.19
	4696.9	273.54	7741.11	9803.8		3266.38	81.99	5260.48	6841.87		2787	214.23	3227.88	4998.4
	4682.9	273.43	7729.02	9830.07		4218	880.36	5096.87	9011.61		2656.84	179.82	3131.5	4797.75
	4407.04	187.96	7341.02	9721.84		3284.97	117.65	5116.54	7255.87		4598.87	659.52	5386.66	8615.91
	4205.93	251.66	6897.52	9536.31		3973.03	655.18	5033.34	8347.9		4528.62	628.17	5300.89	8470.74
	4087.73	277.98	6699.38	9406.39		4012.29	880.4	4778.06	8629.85		4291.21	634.77	4940.04	8022.55
	4033.95	183.25	6518.2	9326.98		3656.09	584.84	4607.47	7865.65		4134.75	485.99	4898.8	7450.22
	4038.97	219.54	6496.79	9234.81		3369.71	394.39	4530.73	7377.78		4162.1	499.35	4870.85	7449.09
	3941.77	262.56	6459.92	9391.57		3345.6	407.58	4542.72	7377.79		4153.79	511.92	4865.05	7450.02
	4793.63	244.81	7722.12	9853.67		2613.74	40.84	4291.84	6697.82		4164.05	547.88	4865.42	7484.21
	4770	268.98	7717.46	9856.86		4952.98	946.07	6272.76	10852.9		3949.59	466.16	4679.67	6880.72
	4349.92	340.43	6893.77	9953.26		3757.5	41.05	6149.01	7207.65		3795.98	350.2	4707.06	6466.45
	4356.11	335.05	6897.32	9972.55		4997.35	1082.86	6174.77	10910.2		3899.84	463.45	4642.01	6811.59
	4346.69	341.81	6884.59	9988.29		3768.81	82.41	6154.71	7129.71		3710.62	350.12	4573.31	6374.7
	4369.19	348.96	6880.6	9962.88		4746.11	864.54	6020.91	10122		3778.15	407.33	4485.52	6613.07
	4359.13	369.54	6891.85	9941.96		4517.39	575.22	5976.99	9139.42		2957.19	98.92	4176.69	4932.99
	4360.56	335.85	6891.57	9973.09		4476.67	558.93	5938.75	9114.71		3247.14	201.91	4169.88	5467.26
	5193.26	505.92	8080.03	11163.1		4531.68	612.95	5935.54	9084.07		2937.26	57.13	4149.22	4924.12
	5140.6	423.26	7966.09	11073		4697.61	886.65	5905.71	9990.85		2965.79	117.14	4099.77	4881.37
	4959.6	598.82	7555.93	10743.7		4730.35	970.35	5909.92	10385.2		2922.88	107.83	4065.68	4846.76
	4741.3	417.89	7184.93	10557.9		4673.03	860.6	5900.62	9946.25		3286.74	326.32	3927.62	5759.67
	4601.74	361.94	7050.22	10460.6		4460.19	681.45	5868.43	9386.58		3595.92	595.14	3891.49	6651.53
	4327.05	506.07	6496.38	10078.8		4658.67	907.18	5861.9	10240.3		2682.97	18.25	3908.12	4559.77
	4298.25	503.92	6400.78	10008.3		3753.89	224.33	5809.34	7461.85		2765.52	94.21	3851.99	4826.82
	3966.85	396.45	5876.33	9679.72		3762.28	230.6	5779.51	7488.72		3016.7	187.28	3800.76	5212.5
	3880.37	335.39	5850.02	9676.28		4059.39	299.35	5728.86	8213.48		2911.26	206.38	3625.83	5110.94
	5185.28	529.79	8088.5	11171		4015.45	332.64	5694.77	8186.3		3091.19	260.89	3494.42	5536.76
	5127.55	429.51	7946.56	11127.7		4335.65	696.83	5672.63	9170.79		2508.45	108.74	3476.13	4620.4
	4947.43	600.84	7553.1	10791.2		3622.16	236.93	5565.13	7426.03		2438.27	126.54	3352.75	4547.14
	4745.43	435.14	7196.56	10553.2		3616.18	182.26	5559.52	7424.18		2768.57	203.91	3248.91	5005.31
	4588.4	390.68	7047.87	10474.3		3401.64	39.39	5577.92	6992.34		2665.32	171.34	3123.9	4804.43
	4334.41	541.87	6495.3	10068.8		3959.01	324.75	5557.26	8086.85		4602.91	643.38	5391.69	8622.39
	4305.27	512.81	6413.61	10010.4		3788.7	317.93	5558.01	7696.7		4522.63	615.31	5312.76	8477.08
	3952.18	396.99	5867.15	9729.48		4433	939.96	5471.87	9529.99		4289.93	636.84	4932.36	8028.32
	3875.52	358.72	5831.96	9700.98		4447.23	921.02	5443.2	9727.24		4148.9	477.54	4886.66	7455.9
	5177.6	516.53	8088.86	11191		4502.63	1037.95	5464.38	9870.99		4161.03	523.9	4840.43	7454.2
	5131.36	447.86	7944.48	11108.4		3370.69	76.83	5449.21	6867.03		4142.49	510.35	4873	7454.27
	4945.96	602.46	7536.84	10807.5		4396	901.49	5324.51	9319.1		4165.02	547.38	4860.33	7488.14
	4745.18	421.79	7180.8	10582		4264.38	766.24	5305.25	8916.96		3931.13	457.57	4702.48	6884.63
	4591.19	364.82	7062.43	10481.6		4338.34	902.87	5302.36	9277.67		3789.78	355.51	4703.31	6470.23
	4335.56	543.69	6487.3	10074		4359.68	879.66	5302.06	9277.94		3920.66	458.46	4621.34	6815.79
	4314.29	516.54	6393.08	10018.3		3650.74	284.51	5303.48	7559.25		3695.93	362.05	4570.65	6378.95
	3971.92	401.12	5891.23	9681.57		3256.03	84.79	5259.9	6849.62		3766.63	423.92	4475.1	6617.11
	3865.38	361.79	5826.4	9713.77		4213.46	879.8	5093.6	9019.34		2961.35	110.15	4155.88	4937.23
	5205.69	521.15	8070.72	11176.6		3293.49	127.05	5090.98	7263.66		3258.82	199.24	4156.12	5471.33
	5153.83	419.64	7947.13	11110.3		3941.59	674.42	5039.08	8355.34		2922.92	77.5	4137.29	4928.51
	4968.62	628.95	7538.63	10757.6		4016.1	854.45	4790.1	8637.27		2949.44	101.27	4127.55	4885.66
	4756.09	447.69	7191.96	10535.1		3644.19	587.23	4609.16	7873.09		2915.93	114.08	4061.09	4851.07
	4618.18	387.39	7040.56	10454.9		3370.39	387.69	4528.37	7385.06		3289.2	318.26	3927.57	5764.72
	4335.84	511.65	6507.24	10084.4		3359.41	401.55	4526.33	7385.32		3577.97	586.79	3912.68	6656.16
	4315.41	512.02	6412.06	10002.5		2638.28	41.79	4258.3	6705.37		2701.48	16.1	3886.35	4564.36
	3986.18	422.11	5891.58	9646.83		4964.5	941.26	6257.14	10860.8		2732.63	109.04	3864.45	4831.18
	3869.08	352.93	5828.37	9716.58		3751.51	32.99	6153.04	7216.36		2994.11	191.8	3813.66	5216.8
	5210.56	509.26	8085.83	11168		5003.92	1099.49	6143.43	10919		2913.59	194.09	3631.19	5115.22
	5132.64	419.51	7956.21	11122.5		3763.4	83.75	6149.38	7138.54		3059.88	259.94	3521.82	5540.97
	4960.23	625.83	7557.04	10750.5		4722.95	872.45	6027.21	10131		2506.16	95.32	3487.17	4624.78
	4730.65	435.89	7161.79	10602.1		4523.99	564.88	5970.23	9148.39		2458.66	124.01	3329.74	4551.54
	4592.21	365.53	7026.77	10515.7		4457.13	546.68	5959.93	9123.62		2786.61	206.31	3222.69	5010.1
	4319.63	518.35	6487.75	10113.8		4544.62	602.22	5922.86	9092.97		2640.2	182.95	3131.3	4809.31
	4279.14	526.24	6399.81	10037.5		4702.7	859.27	5916.18	9999.76		4606.49	652.18	5372.97	8627.48
	3980.52	418.35	5863.63	9684.14		4735.38	967.84	5897.45	10394.2		4524.62	597.7	5322.87	8482.29
	3882.1	343.23	5843.58	9697.57		4697.6	847.76	5878.21	9955.21		4285.89	649.7	4916.9	8033.54
	5184.28	543.53	8071.02	11176.3		4447.08	663.53	5888.22	9395.67		4144.77	483.07	4878.41	7461.54
	5134.65	458.75	7979.36	11059.7		4660.21	899.56	5857.52	10249.4		4159.24	512.72	4847.1	7459.88
	4942.82	602.26	7570.31	10777.2		3755.71	202.9	5817.4	7470.97		4137.2	519.95	4861.5	7460.07
	4755.3	443.74	7167.98	10563.7		3736.59	227.7	5798.03	7497.85		4190.26	517.74	4859.09	7493.78
	4582.11	369.82	7027.49	10521		4030.69	319.67	5728.74	8222.9		3938.66	461.25	4684.48	6890.25
	4344.99	522.94	6479.78	10091.9		4030.3	326.54	5675.98	8195.16		3821.08	345.91	4675.51	6475.62
	4301.69	522.56	6407.57	10010.7		4333.14	713.45	5650.28	9179.68		3919.52	459.32	4615.46	6820.98
	3970.33	414.21	5877.02	9684.88		3619.05	206.84	5586.6	7434.64		3715.08	368.24	4538.77	6384.25
	3899.12	366.42	5860.64	9641.17		3593.93	195.17	5561.56	7431.92		3782.13	418.04	4459.03	6622.72
	5195.53	509.25	8056.99	11212		3425.01	33.65	5551.42	7000.14		2964.14	97.44	4158.97	4943.4
	5182.65	425.85	7977.24	11105.4		3924.13	331.89	5577.19	8094.62		3259.62	209.43	4137.37	5477.58
	5388.87	770.19	7919.84	11608.7		3806.53	299.91	5548.61	7704.24		2915.49	76.55	4138.88	4934.31
	5278.99	669.21	7821.55	11584.5		4453.8	920.6	5459.86	9538.36		2932.18	108.93	4129.94	4891.58
	5036.53	581.11	7434.18	11233.3		4447.99	916.59	5437.34	9735.75		2929.08	94.74	4061.24	4856.75
	4843.31	448.19	7113.91	10975.5		4523.26	1016.01	5454.8	9879.45		3268.48	320.36	3940.34	5769.65
	4677.46	639.31	6859.64	10803.8		3387.54	75.13	5425.01	6875.3		3590.08	576.71	3905.14	6661.11
	4165.9	478.54	5986.65	10118		4397.13	887.42	5327.58	9327.21		2679.86	11.89	3906.38	4569.46
	5406.7	807.98	7914.63	11601.9		4266.16	756.55	5304.07	8924.67		2746.74	99.85	3853.85	4836.25
	5262.11	696.18	7796.69	11638.8		4341.11	882.83	5309.86	9285.22		3013.57	174.25	3806.16	5222.03
	5023.49	618.84	7441.63	11237.4		4340.93	888.53	5304.7	9285.32		2892.78	193.44	3645.92	5120.97
	4827.81	483.93	7101.27	10999		3658.69	282.33	5289.47	7566.73		3067.92	253.06	3514.11	5546.71
	4663.64	671.95	6870.85	10811.8		3246.12	56.12	5287.89	6857.29		2510.55	81.84	3490.15	4630.36
	4183.16	500.79	5972.81	10123.4		4196.59	854.21	5126.23	9026.54		2433.31	126.81	3345.63	4557.15
	5393.22	800.92	7897.1	11639.7		3303.05	115.38	5084.39	7270.88		2756.97	208.16	3243.98	5015.62
	5289.88	707.16	7806.5	11590.6		3937.19	658.2	5050.66	8362.51		2666.44	166.72	3115.38	4814.75
	5037.25	593.46	7436.32	11253.2		4001.61	859.21	4791.81	8645.07		4589.56	672.31	5362.84	8632.76
	4848.3	455.89	7098.15	11008.5		3634.18	593.99	4604.27	7881.15		4522.72	602.58	5313.69	8487.4
	4669.52	647.83	6870.75	10829.1		3354.23	385.3	4538	7393.17		4276.6	650.52	4919.44	8038.57
	4163.66	498.75	5991.16	10126.5		3337.04	409.63	4532.81	7393.18		4154.41	470.17	4876.57	7466.24
	5403.87	817.36	7904.53	11605.8		2641.11	13.71	4272.79	6713.25		4134.87	508.58	4870.44	7464.46
	5288.76	709.11	7805.67	11590.7		4957.59	937.82	6258.63	10868.8		4153.03	502.04	4858.95	7464.51
	5038.27	612.58	7421.95	11248.3		3755.16	23.75	6150.07	7223.6		4184.46	528.05	4848.14	7498.93
	4832.42	476.35	7091.5	11011.4		4986.42	1083.71	6167.67	10926.2		3953.5	442.96	4682.35	6895.5
	4686.23	657.81	6873.19	10800.3		3764.56	77.82	6145.91	7145.74		3809.51	331.56	4695.75	6480.91
	4183.55	497.27	5963.2	10136		4742.89	871.67	6000.4	10138		3920.23	449.71	4618.75	6826.03
	5378.76	781.96	7923.71	11645.7		4510.72	554.72	5985.11	9155.57		3712.33	352.51	4552.04	6389.16
	5275.19	712.04	7821.06	11586		4460.95	520.46	5972.41	9130.87		3790.54	416.15	4447.12	6627.32
	5041.7	613.51	7448.75	11217.1		4521.53	629.15	5913.27	9100.33		2947.69	98.52	4169.82	4947.23
	4838.56	483.24	7095.14	10995		4710.82	847.42	5911.26	10006.9		3238.17	211.4	4152.34	5481.39
	4684.35	658.53	6843	10831.8		4724.52	952.34	5914.81	10401.4		2930.69	55.84	4140.39	4938.3
	4176.83	511.21	5970.26	10122.3		4691.83	858.93	5866.16	9962.22		3666.09	316.48	4418.27	6684.07
	5380.03	798.91	7908.7	11643.2		4444.21	654.48	5892.48	9402.09		3943.16	537.44	4418.16	7887.13
	5270.69	710.65	7804.11	11608.9		4670.22	904.32	5836.13	10255.9		3836.19	450.96	4334.2	7352.78
	5053.33	592.5	7419.8	11254.6		3750.35	234.26	5786.69	7477.69		3836.76	444.03	4338.76	7354.79
	4825.16	485.4	7100.82	11000.7		3748.86	217.53	5787.7	7504.73		3838.98	471.59	4308.39	7350.13
	4657.71	674.25	6865.86	10820.5		4055.33	302.88	5712.19	8229.71		3710.89	405.97	4287.49	6898.85
	4159.7	495.75	5986.81	10137.7		3994.69	320.31	5710.04	8201.91		3754.48	470.6	4172.58	7187.62
	5482.25	803.55	7898.3	11647		4333.04	705.9	5649.99	9186.48		3300.15	315.4	3889.47	6081.26
	5282.97	700.88	7817.32	11612.7		3611.88	233.19	5562.1	7441.57		2771.14	55.53	3856.34	4590.28
	5395.57	791.83	7925.22	12361.2		3605.94	182.9	5553.28	7438.92		2974.24	177.51	3802.56	5166.52
	5238.6	621.67	7572.3	11938.8		3392.93	40.09	5570.12	7007.07		2794.18	101.69	3759.46	4871.23
	5092.36	575.31	7370.63	11684.4		3935.68	323.17	5566.04	8101.7		2783.96	128.37	3717.52	4817.35
	5063.9	1009.76	7214.96	11656.8		3788.21	295.62	5563.14	7711.41		2770.36	125.45	3708.91	4814.63
	4612.8	581.2	6608.84	10997.8		4457	918.81	5451.32	9544.84		2909.95	181.79	3703.02	5124.28
	4509.17	675.96	6439.46	10731.2		4416.16	934.76	5445.2	9742.51		2900.5	178.62	3695.99	5101.09
	4348.26	653.05	6024.39	10442.4		4501.2	1039.87	5447.72	9886.14		2981.11	204.06	3686	5367.47
	4133.13	581.95	5751.33	10035.5		3386.79	69.2	5423.98	6882.01		2851.52	151.06	3673.25	5120.02
	5381.91	808.36	7936.39	12391.9		4374.78	880.86	5348.58	9334.05		2852.25	157.93	3664.35	5120.89
	5237.64	633.2	7551.45	11986.9		4234.52	752.88	5330.6	8932.56		3426.54	553.63	3616.96	6816.25
	5089.92	603.41	7373.22	11692.5		4360.05	862.22	5301.27	9293.2		2822.13	149.33	3607.49	5075.45
	5067.39	1055.18	7216.08	11660.4		4351.62	884.96	5288.52	9293.46		2538.16	52.65	3516.97	4496.86
	4606.9	608.63	6615.46	11005.7		3649.19	283.27	5289.21	7574.99		2543.09	81.27	3513.6	4469.66
	4509.96	702.52	6454.64	10727.9		3237.59	70.51	5274.24	6865.62		2730.35	141.05	3495.97	5038.28
	4328.33	660.24	6037.5	10479.5		4212.16	843.6	5110.54	9035.7		2476.96	12.65	3451.98	4512.6
	4145.96	618.83	5735.56	10037.2		3287.73	97.99	5105.96	7279.9		2546.97	97.05	3400.37	4706.53
	5404.67	839.52	7933.48	12342.2		3959.73	643.38	5031.96	8371.59		2472.32	70.68	3388.33	4451.97
	5256.5	664.1	7553.7	11936.1		3980.43	856.06	4806.72	8653.58		2399.5	54.95	3322.87	4467.83
	5107	605.55	7382.24	11664.3		3645.39	558.03	4617.04	7889.57		2557.55	114.11	3252.43	4867.04
	5059.78	1043.1	7210.34	11685.4		3357.47	380.55	4529.7	7401.91		2349.4	74.11	3186.86	4398.43
	4605.01	620.98	6605.66	11005.6		3355.13	376.09	4536	7402.04		2498.92	221.88	2963.54	4835.99
	4514.64	681.65	6441.97	10756		2608.24	21.57	4288.89	6722.1		2787.9	264.08	2942.66	5262.79
	4353.26	672.37	6021.77	10458.6		4946.6	938.76	6259.49	10877.4		2442.07	223.46	2906.64	4734.56
	4129.76	596.42	5733.3	10077.1		3722.07	46.06	6153.3	7232.29		2496.71	169.15	2848.22	4799.98
	5402.5	833.31	7905.44	12378.4		4971.85	1076.84	6179.11	10935		2170.9	65.74	2815.95	4473.45
	5229.83	663.59	7573.5	11943.5		3759.09	75.86	6143.87	7154.38		2226.46	115.48	2784.42	4597.37
	5111.07	591.23	7383.25	11673		4742.97	852.79	6008.17	10146.8		2053.07	121.56	2632.2	4211.5
	5061.74	1035.99	7218.15	11682.4		4501.26	573.84	5967.37	9164.5		1958.8	29.82	2638.51	4066.59
	4622.34	612.44	6612.85	10989.2		4459.05	546.18	5941.15	9139.71		2137.16	115.2	2563.69	4347.62
	4489.38	692	6430.84	10782.5		4536.34	606.73	5909.23	9109.47		1757.32	6.59	2387.82	4047.67
	4348.51	687.77	6004.41	10466		4707.17	854.33	5898.53	10016.2		1897.11	100.64	2285.66	4274.89
	4143.63	598.78	5733.62	10060.7		4727.02	973.87	5882.81	10410.5		1701.92	55.92	2201.95	3956.93
	5403.23	834.12	7909.77	12372.6		4681.09	859.29	5866.56	9971.5		1623.83	15.78	2187.93	3825.08
	5231.07	647.8	7586.74	11944.1		4441.28	682.64	5859.23	9411.66		1980.84	156.95	2132.29	4210.62
	5088.51	581.39	7357.7	11730.6		4656.46	885.7	5856.84	10265.4		1412.98	29.68	1863.55	3755.75
	5045.33	1050.67	7202.4	11700.5		3753.1	208.86	5796.86	7487.37		1427.42	41.54	1839.15	3755.45
	4623.3	619.35	6606.12	10988.4		3751.42	206.57	5784.95	7514.25		1451.63	133.06	1540.62	4104
	4511.39	692.75	6416.18	10774.4		4056.91	289.37	5712.78	8239.23		3702.34	322.51	4416.77	6645.76
	4333.27	657.39	6018.57	10496.2		4005.7	315.59	5693.1	8211.44		3934.92	520.28	4415.97	7913.66
	4115.02	613.19	5756.16	10052.9		4351.07	674.36	5650.76	9195.94		3812.4	447.69	4333.11	7379.2
	5388.55	812.33	7917.4	12400.5		3611.73	220.94	5563.36	7450.99		3832.53	450.1	4310.36	7379.2
	5256.8	642.09	7563.79	11946.8		3584.18	187.66	5559.46	7449.33		3837.92	472.52	4284.46	7372.46
	5085.98	601.81	7364.53	11706.7		3393.95	48.25	5549.21	7018.57		3707.17	384.05	4290.46	6921.02
	5079.75	1048.63	7225.56	11644.8		3930.48	320.27	5560.65	8114		3737	456.27	4182.07	7209.13
	4603.55	605.48	6617.68	11009.9		3786.6	317.59	5531.31	7723.72		3302.1	294.72	3886.19	6102.74
	4495.08	697.76	6441.68	10760.4		4427.15	905.87	5479.79	9557.16		2769.58	57.03	3833.32	4611.68
	4333.14	684.78	6019	10469.7		4412.29	910.81	5458.23	9754.43		2968.74	178.19	3784.66	5187.63
	4122.95	621.7	5733.08	10060		4507.68	1015.33	5450.87	9898.14		2784.62	94.65	3753.57	4892.53
	5442.51	818.69	7908.67	12384.2		3369.05	78.9	5419.62	6894.24		2774.33	129.43	3703.52	4838.31
	5542.2	824.49	7798.63	12763.6		4372.94	904.24	5315.06	9346.93		2760.58	113.46	3709.31	4835.12
	4925.69	705.48	6856.53	11658.3		4237.31	762.35	5306.32	8944.43		2893.93	181.03	3698.13	5144.52
	4873.53	691.99	6745.43	11489.3		4350.66	871.74	5289.23	9304.98		2903.26	156.71	3694.17	5121.66
	4681.83	631.24	6502.03	11148.5		4333.28	894.14	5285.95	9305.04		2970.21	202.34	3675.58	5389
	2868.07	1111.51	3371.28	8629.33		3629.57	302.2	5279.38	7586.17		2837.9	158.11	3660.25	5137.92
	5526.27	861.16	7794.36	12794.8		3253.28	59.16	5256.72	6877		2859.01	155.02	3642.19	5138.04
	4922.06	732.26	6849.37	11684		4190.39	874.19	5092.48	9046.57		3414.21	542.22	3623.42	6832.91
	4887.07	732.73	6755.93	11466		3286.71	110.07	5084.13	7290.8		2803.99	155.87	3601	5092.01
	4697.22	657.79	6481.48	11165.4		3937.36	650.03	5036.57	8382.41		2541	31.78	3519.01	4512.75
	2857.17	1158.65	3353.02	8666.94		3987.71	872.26	4771.89	8665.34		2553.86	54.79	3513.58	4485.56
	5524.45	855.8	7807.29	12788.8		3638.62	561.15	4608.42	7901.2		2718.22	140.76	3491.6	5053.93
	4936.53	752.07	6833.04	11666.9		3335.06	383.55	4536.52	7413.83		2461.34	12.8	3451.02	4527.92
	4867.92	725.11	6723.87	11524.6		3348.34	385.22	4521.41	7414.1		2555.52	72.22	3401.65	4721.66
	4698.34	661.05	6486.79	11155.8		2625.81	19.08	4260.46	6734.31		2477.36	81.24	3355.91	4467.08
	2875.98	1169.51	3366.19	8624.49		4953.56	919.42	6256.1	10890.6		2413.85	52.13	3295.1	4483.03
	5549.85	856.7	7782.28	12787.6		3721.79	33.52	6151.03	7245.35		2556.6	123.74	3227.2	4881.96
	4941.85	732.39	6834.32	11679.1		4976.45	1075.37	6161.93	10947.9		2347.91	75.8	3170.16	4413.71
	4878.05	732.24	6748.87	11482.6		3752.89	58.76	6151.45	7167.68		2497	203.48	2968.45	4851.22
	4663.25	645.55	6510.51	11182		4744.9	845.11	5998.96	10160.1		2786.65	264.77	2927.14	5277.71
	2877.67	1171.91	3389.05	8597.58		4498.91	546.56	5979.97	9178.26		2446.74	217.84	2892.11	4749.21
	5554.65	868.88	7797.84	12755.5		4446.49	530.14	5953.17	9153.89		2499.81	161.16	2837.87	4814.54
	4938.26	753.32	6870.65	11626.2		4526.35	607.85	5903.38	9123.21		2168.65	63.1	2805.48	4487.87
	4882.72	726.15	6754.31	11478.3		4686.97	869.55	5890.05	10029.9		2210.37	122.39	2778.21	4611.37
	4675.21	663.36	6505.9	11157.6		4716.5	954.67	5894.59	10425.7		2033.1	114.59	2644.47	4225.54
	2887.55	1150.42	3381.89	8615.46		4672.18	837.2	5879.49	9986.61		1953.15	32.57	2626.74	4080.09
	5545.14	837.39	7794.01	12799		4435.31	672.4	5857.33	9427.71		2135.87	112.96	2552.77	4361.18
	4941.55	741.33	6833.02	11672.1		4663.34	888.25	5830.01	10281.7		1748.14	5.8	2390.13	4061.09
	4864.09	699.78	6745.15	11531.4		3747.48	205.97	5787.14	7504.07		1893.31	92.11	2284	4288.34
	4687.7	657.13	6515.03	11141.9		3739.7	196.9	5787.63	7530.9		1699.58	56.91	2189.39	3969.82
	2873.98	1172.5	3379.98	8609.81		4025.2	288.87	5726.65	8256.22		1627.09	18.25	2169.81	3836.47
	5556.96	847.08	7806.64	12765.2		4003.2	315.6	5676.81	8228.88		1975.36	163.74	2118.56	4221.84
	5302.45	861.1	7228.03	12687.2		4327.4	673.32	5656.55	9213.41		1393.31	28.85	1872.58	3766.52
	4847.5	812.52	6519.5	11711.2		3609.42	204.26	5559.94	7470.54		1402.32	40.61	1853.53	3766.41
	4935.63	923.48	6519.51	11847.7		3589.73	156.05	5563.06	7467.8		1438.92	122.3	1552.85	4115.01
	4858.47	844.07	6483.04	11699.5		3395.45	12.91	5560.83	7036.54		3672.06	339.61	4417.06	6656.99
	4534.45	946.87	5818.12	10975.9		3923.03	315.97	5553.26	8131.44		3938.77	527.9	4391.56	7925.29
	5314.72	899.7	7212.56	12701.3		3793.89	291.56	5529.05	7741.26		3810.16	437.02	4334.14	7390.76
	4854.21	862.04	6509.42	11712.1		4422.32	918.47	5453.01	9575.75		3811.4	441.57	4328.07	7390.79
	4938.34	954.67	6515	11868.9		4417.63	907.82	5432.74	9775.69		3837.09	466.67	4279.32	7383.75
	4860.91	895.45	6487.19	11689.8		4499.16	1018.08	5433.02	9920.28		3712.85	381.55	4275.33	6932.24
	4516.87	975.11	5814.22	11019.7		3361.94	58.98	5418.57	6918.82		3738.92	461.44	4162.32	7220.65
	5317.03	885.52	7225.87	12699.2		4371.81	874.09	5317.51	9371.43		3285.5	304.73	3881.34	6112.93
	4828.47	854.29	6508.54	11746.2		4228.69	738.66	5341.15	8940.31		2757.43	58.53	3832.66	4622.15
	4921.13	962.19	6532.93	11861		4359.82	905.35	5324.48	9235.08		2973	169.69	3777.47	5198.67
	4849.12	868.1	6473.59	11741.5		4365.99	903.01	5320.19	9235.33		2772.91	95.8	3752.44	4903.37
	4552.27	968.51	5814.31	10990.5		3667.36	311.41	5306.07	7518.45		2786.6	109.48	3700.77	4848.96
	5310.99	906.3	7233.18	12678		3266.21	85.2	5290.56	6811.37		2741.08	124.43	3706.33	4845.33
	4829.46	828.69	6497.71	11780.6		4219.64	884.64	5124.42	8980.87		2888.92	179.13	3694.27	5154.64
	4922.31	958.87	6496.96	11899		3303.12	136.91	5112.85	7226.02		2907.29	157.51	3679.16	5131.08
	4867.22	869	6474.29	11721.8		3967.61	673.25	5053.35	8318.93		2952.63	199.39	3687.14	5397.54
	4536.45	989.47	5797.5	11003.1		4016.14	886.32	4799.91	8600.93		2837.43	143.83	3667	5146.07
	5287.28	907.19	7232.38	12701.7		3655.95	592.33	4631.29	7837.28		2853.91	147.27	3646.63	5146.26
	4828.5	827.44	6526.78	11753.6		3366.94	402.56	4556.7	7349.27		3437.07	547.94	3585.63	6841.13
	4928.71	975.95	6517.26	11855.9		3369.01	407.82	4549.15	7349.87		2807.96	158.4	3585.36	5100.36
	4843.68	858.78	6487.6	11741.8		2641.51	46.35	4287.97	6670.93		2546.29	37.34	3498.59	4521.36
	4525.51	971.12	5794.81	11034.3		4967.98	958.4	6275.01	10826.4		2551.5	50.38	3511.37	4494.14
	5293.7	902.01	7225.48	12707.2		3750.11	53.04	6173.58	7181.48		2714.26	156.29	3469.88	5062.61
	4841.15	839.31	6525.15	11731.2		5003.18	1105.62	6176.19	10884.1		2464.92	30.47	3419.23	4536.84
	4949.99	978.61	6495.5	11853.9		3773.33	88.73	6168.05	7107.73		2547.43	92.82	3378.59	4730.49
	4863.25	877.18	6491.02	11701.1		4748.54	880.2	6026.92	10100.9		2450.3	77.42	3377.55	4475.95
	4527.62	990.66	5797.85	11010.4		4511.92	582.75	5997.37	9119.15		2420.62	27.89	3304.57	4491.64
	5499.03	949.18	7517.69	13555.1		4471.37	547.19	5976.67	9094.44		2548.75	119.31	3230.48	4890.57
	5414.87	922.22	7371.98	13313.1		4543.73	621.84	5936.5	9064.4		2354.76	60.77	3170.34	4421.86
	5402.15	968.19	7354.72	13346.4		4699.44	888.64	5923.2	9971.21		2503.3	214.9	2941.18	4859.52
	5313.4	942.89	7168.32	13053		4752.03	964.74	5914.37	10365.7		2780.14	276.35	2912.92	5285.66
	5361.68	1029.63	7127.6	13128.9		4705.46	845.87	5902.42	9927.04		2441.97	210.21	2896.08	4757.45
	5319.11	1002.32	7054.96	12993.3		4460.65	683.47	5886.82	9367.35		2496.7	153.06	2839.81	4823.56
	5255.12	1046.49	6923.95	12862.8		4675.7	912.12	5860.92	10221.2		2166.81	61.58	2799.3	4496.8
	4725.16	1109.81	5972.42	11591.7		3756.71	232.12	5819.75	7442.92		2212.46	112.25	2777.06	4620.44
	5480.96	980.41	7527.18	13586		3765.35	221.9	5804.67	7469.94		2026.58	116.12	2639.65	4234.61
	5415.35	956	7380.44	13322.8		4057.28	321.56	5730.68	8194.8		1972.33	25.26	2605.38	4089.22
	5414.23	987.19	7336.34	13387.3		4015.14	345.49	5703.9	8167.15		2111.18	114.79	2565.77	4370.32
	5309.61	994.78	7182.09	13044.8		4357.29	690.38	5676.66	9152.45		1744.44	6.49	2376.54	4070.26
	5359	1060.67	7134.5	13149.9		3627.52	234.06	5582.13	7407.72		1890.08	80.61	2289.35	4297.64
	5320.21	1024.68	7052.39	13027.1		3614.42	193.21	5571.75	7405.11		1695.34	56.89	2183.51	3979.27
	5265.69	1094.89	6911.9	12873.2		3428.41	41.15	5569.73	6973.58		1627.34	7.46	2170.56	3846.11
	4712.09	1161.53	5984.28	11599.7		3949.3	338.47	5574.17	8068.45		1959.81	139.95	2148.33	4231.96
	5484.77	965.99	7505.54	13617.7		3811.16	321.74	5552.02	7678.16		1394.9	20.72	1868.61	3776.69
	5423.98	959.32	7358.91	13332.6		4445.23	927.52	5490.48	9511.98		1405.24	13.64	1868.29	3776.36
	5388.66	985.44	7341.55	13409.4		4449.01	936.26	5446.87	9709.19		1426.99	125.68	1550.43	4125.09
	5310.1	977.97	7151.14	13091.5		4535.22	1028.98	5459.44	9852.98		3671.68	341.95	4404.1	6667.09
	5344.92	1078.04	7105.91	13176		3384.43	88.88	5443.93	6848.9		3948.12	519.46	4380.63	7935
	5338.68	1048.13	7050.95	12987.6		4394.26	897.11	5349.29	9301.44		3813.23	450.58	4306.33	7400.48
	5270.28	1081.65	6899.63	12893.6		4255.78	762.46	5335.16	8900.41		3818.57	425.71	4327.1	7400.53
	4720.36	1140.11	5984.79	11611.4		4363.68	896.12	5300.9	9261.25		3819.79	472.04	4280.76	7393.29
	5502.28	965.08	7515.43	13591.2		4359.4	889.59	5310.61	9261.79		3714.39	389.22	4255.37	6941.86
	5427.67	937.02	7362.44	13346.7		3665.94	319.61	5273.63	7542.9		3720.88	458.09	4174.22	7229.67
	5414.72	1024.25	7364.86	13322.7		3263.73	85.18	5269.53	6833.21		3290.33	298.91	3872.91	6121.96
	5325.55	984.89	7168.3	13052.2		4224.21	853.84	5124.81	9002.53		2765.35	38.26	3835.83	4631.67
	5352.56	1067.28	7118.17	13166.4		3288.61	121.09	5119.56	7246.75		2977.43	155.28	3778.69	5207.51
	5336.98	1056.86	7060.01	12971.9		3949.3	674.07	5049.97	8338.37		2786.08	74.92	3751.68	4912.24
	5258.41	1076.65	6920.98	12888.9		4013.29	888.15	4780.28	8620.24		2775.24	113.6	3698.35	4857.76
	4719.36	1152.02	5966.71	11619.1		3650.95	596.68	4611.56	7856.52		2764.46	106.17	3692.9	4853.89
	5493.29	992.76	7494.26	13594.9		3361.24	383.94	4558.75	7368.55		2914.88	165.24	3673.64	5163.21
	5418.71	976.98	7352.64	13327.2		3353.28	390.81	4560.03	7368.88		2885.56	162.48	3686.55	5139.62
	5414.91	1019.65	7366.44	13325.4		2641.49	22.27	4289.45	6690.14		2960.57	200.73	3668.63	5406.03
	5311.55	959.77	7154.37	13104.2		4971.63	957.81	6251.55	10845.3		2856.86	126.56	3656.39	5154.7
	5360.83	1072.27	7121.31	13150.2		3748.93	50.7	6156.68	7200.27		2836.17	132.45	3670.63	5155
	5322.45	1044.13	7069.79	12988.8		4993.26	1101.22	6169.69	10903.1		3411.27	530.61	3620.82	6849.44
	5239.61	1095.59	6902.31	12908.3		3774.87	97.05	6142.74	7122.71		2834.92	138.47	3570.33	5108.71
	4735.9	1156.23	5983.72	11581.5		4747.41	862.19	6028.65	10115.7		2516.8	40.48	3516	4529.6
	5501.69	970.65	7529.05	13572.8		4503.06	584.84	5989.23	9133.15		2552.12	54.7	3496.86	4502.82
	5433.48	953.81	7348.21	13339.1		4477.74	531	5969.43	9109.06		2706.74	155.26	3468.93	5071.52
	5408.53	1019.59	7333.97	13364.4		4543.11	614.74	5927.52	9079.37		2460.38	13.86	3432.1	4545.37
	5308.61	984.73	7164.39	13073.2		4696.63	887.21	5910.85	9986.51		2523.47	103.09	3382.81	4738.86
	5368.79	1086.79	7121.34	13128.2		4749.02	980.13	5886.91	10380.9		2477.39	48.4	3371.92	4484.32
	5326.34	1046.21	7061.27	12991.4		4679.3	854.56	5904.4	9942.07		2405.33	39.57	3298.16	4500.42
	5271.68	1104.04	6927.83	12842.4		4439.13	687.14	5889.27	9381.93		2560.89	101.24	3227.84	4899.39
	4741.43	1170.27	5954.86	11591.5		4673.54	893.6	5864.59	10235.6		2335.12	51.46	3190.32	4430.72
	3583.23	38.47	6078.69	8571.35		3765.55	205.44	5819.86	7457.38		2492.99	204.85	2952.72	4868.25
	3567.44	41.11	6070.97	8592.39		3758.07	217.82	5800.51	7484.04		2769.11	276.41	2914.7	5294.24
	3588.53	52.52	6083	8548.49		4047.57	302.38	5742.74	8208.98		2436.86	198.31	2904.71	4765.85
	3600.59	31.88	6060.09	8578.83		4029.96	309.45	5706.8	8181.44		2481.63	139.3	2861.13	4831.26
	4129.29	116.48	6906.12	8542.78		4352.19	714.88	5644.6	9166.04		2134.04	77.49	2807.09	4504.56
	3995.73	89.05	6650.57	8570.37		3629.19	229.82	5569.76	7421.27		2222.48	89.42	2782.82	4628.08
	3693.42	91.38	6210.89	8439.51		3613.69	191.44	5559.58	7418.6		2034.39	96.02	2644.64	4242.36
	4125.99	100.18	6896.16	8571.42		3419.8	48.9	5556.54	6987.22		1960.46	32.94	2600.93	4096.93
	3981.96	72.42	6655.32	8595.07		3940.27	327.2	5579.21	8081.77		2111.98	93.74	2578.9	4377.99
	3702.37	80.41	6191.91	8459.9		3821.97	301.05	5545.44	7691.88		1743.16	11.65	2364	4078.06
	4112.75	107.46	6877.7	8596.28		4455.85	934.82	5458.87	9525.24		1882.75	104.05	2263.63	4305.45
	3967.04	55.76	6657.82	8623.21		4444.87	935.02	5437.8	9722.51		1690.51	53.69	2183.18	3987.21
	3715.19	88.57	6220.71	8410.56		4534.3	1039.03	5436.74	9866.32		1627.02	6.42	2163.36	3854.11
	4119.29	99.71	6917.31	8557.4		3373.01	92.1	5438.07	6862.18		1947.11	141.54	2151.43	4239.36
	3993.28	87.22	6643.35	8581.77		4375.37	904.37	5347.73	9314.23		1396.36	34.34	1844.82	3784.1
	3706.76	88.5	6192.99	8446.8		4246.13	763.51	5331.7	8911.67		1403.61	38.79	1835.3	3783.94
	4556.44	247.31	7490.79	9463.7		4363.75	889.66	5294.9	9272.27		1446.64	123	1525.53	4132.54
	4475.91	186.4	7342.51	9376.86		4356.05	869.65	5320.94	9272.31		3669.92	337.7	4402.65	6674.25
	4472.4	185.55	7346.37	9377.31		3648.72	304.55	5293.28	7553.49		3926.85	513.87	4400.04	7942.27
	4434.87	196.06	7286.47	9407.26		3260.11	70.15	5275.49	6843.85		3802.57	426.82	4334.16	7407.81
	4445.71	257.8	7189.45	9317.71		4217.64	873.5	5101.93	9013.1		3832.68	429.72	4300.75	7407.96
	4075.1	120.14	6674.91	9190.44		3295.3	139.78	5084.25	7257.38		3814.83	462.13	4287.72	7401.14
	3894.31	161.4	6336.2	9087.91		3946.93	663.49	5050.68	8348.93		3683.04	393.74	4273.7	6949.64
	3926.33	195.22	6293.04	9211.39		3990.57	888.19	4791.35	8631.03		3742.96	451.01	4151.19	7237.43
	3740.51	178.21	5998.13	8868.76		3636.58	583.04	4627.32	7866.88		3274.33	290.49	3889.37	6129.83
	3721.64	163.1	6031.16	8868.84		3338.72	398.62	4556.42	7379.1		2739.91	37.82	3853.09	4639.77
	3375.51	164	5429.11	8682.64		3360.56	400.57	4532.26	7379.58		2973.52	146.36	3783.39	5215.52
	4544.58	219.68	7491.16	9501.25		2618.91	34.74	4290.46	6699.51		2784.27	92.02	3726.68	4920.42
	4472.32	175.43	7320.44	9412.88		4948.81	947.96	6273.35	10854.6		2768.85	98.6	3711.29	4866.38
	4449.9	183.49	7335.04	9413.1		3748.68	47.45	6149.92	7209.54		2737.24	115.78	3700.47	4862.84
	4438.06	172.44	7269.78	9443.05		5003.11	1087.89	6162.34	10912.1		2902.6	147.12	3694.56	5172.96
	4450.73	245.9	7166.33	9347.06		3770.92	84.82	6147.78	7132.13		2894.79	144.82	3685.35	5149.41
	4085.41	118.2	6639.87	9217.02		4740.41	863.74	6024.8	10124.4		2971.54	183.55	3665.06	5415.94
	3897.06	146.8	6326.31	9108.83		4510.68	586.89	5970.08	9142.11		2828.93	130.05	3670.31	5164.4
	3916.98	182.09	6293.99	9232.17		4478.09	544.29	5947.05	9118.17		2849.35	125.17	3654.71	5164.65
	3715.94	144.21	6033.75	8889.77		4532.37	613.69	5930.47	9087.5		3426.45	531.89	3593.44	6859.49
	3715.51	154.2	6023.6	8890.93		4724.58	864.06	5895.97	9994.12		3184.37	352.84	3305.16	6367.69
	3375.7	138.26	5430.53	8705.31		4721.1	978.3	5908.15	10388.6		3396.32	550.6	3303.85	7578.78
	4531	246.53	7456.97	9523.73		4677.92	867.73	5885.77	9949.42		3298.68	461.09	3243.95	7068.11
	4460.04	156.53	7328.06	9435.38		4468.12	664.26	5873.35	9389.31		3298.68	461.09	3243.95	7068.11
	4475.39	149.34	7319.2	9435.66		4652.08	907.39	5865.29	10243.1		3308.81	484.06	3220.74	7061.17
	4413.15	177.48	7267.42	9465.58		3751.27	218.24	5814.39	7464.8		3195.63	413.29	3208.36	6629.84
	4432.22	235.73	7169.25	9372.25		3762.23	224.52	5782	7491.64		3228.14	483.57	3126.01	6904.74
	4067.35	98.5	6648.41	9245.12		4060.68	317.57	5707.26	8216.79		2840.59	321.64	2908.27	5846.56
	3904.18	188.48	6338.29	9050.4		4003.75	345.01	5692.04	8189.14		2379.21	44.6	2888.47	4422.19
	3931.32	186.34	6331.91	9175.88		4350.27	690.54	5660.49	9173.84		2558.35	175.38	2844.25	4972.07
	3733.76	171.81	6032.13	8847.52		3620.98	201.29	5595.87	7428.99		2401.97	97.12	2811.06	4689.94
	3723.67	178.21	6035.9	8847.8		3603.34	194.24	5559	7426.36		2391.38	120.61	2785.15	4637.9
	3392.28	153.23	5442.31	8662.82		3415.26	48.34	5553.27	6994.95		2381.14	120.34	2776.22	4634.17
	4549.04	252.75	7473.18	9483.58		3948.79	336.6	5553.66	8089.56		2503.59	176.29	2773.29	4929.62
	4457.66	183.15	7345.99	9394.7		3790.52	320.29	5551.18	7699.33		2498.38	173.72	2765.17	4907.07
	4478.32	185.91	7322.73	9394.71		4459.66	908.86	5470.91	9532.66		2563.35	209.07	2755.53	5161.47
	4428.73	206.33	7265.03	9425.19		4432.97	937.4	5439.49	9729.95		2459.38	151.09	2743.73	4921.08
	4449.52	259.56	7171.16	9330.54		4534.98	1032.33	5434.38	9873.6		2459.38	151.09	2743.73	4921.08
	4069.69	116.52	6671.04	9203.13		3386.82	86.07	5421.69	6869.72		2956.28	573.05	2706.32	6539.69
	3876.37	180.48	6328.78	9095.29		4399.91	905.32	5314.19	9321.78		2433.69	151.17	2694.72	4876.69
	3928.01	168.8	6309.31	9218.35		4257.65	758.7	5316.09	8919.59		2189.53	43.98	2629.76	4323.35
	3738.78	159.91	6009	8876.87		4357.76	881.6	5298.92	9280.98		2202.28	68.37	2624.47	4297.12
	3740.17	156.22	6010.18	8877.79		4362.63	886.28	5289.61	9281.11		2345.67	150.28	2613.63	4840.04
	3383.6	153.16	5423.15	8690.74		3643.31	305.89	5287.94	7562.32		2124.33	19.74	2579.02	4337.37
	4358.94	333.81	6818.05	9828.06		3236.95	78.05	5281.79	6852.76		2193.39	92.17	2545.84	4522.17
	4263.66	327.89	6589.29	9559.21		4708.68	705.11	5868.46	9824.78		2128.35	68.37	2534.33	4278.84
	4178.42	228.26	6590.28	9702.19		4402.17	479.75	5792.62	8315.92		2076.39	44.29	2481.32	4293.78
	4209.92	309.74	6513.44	9576.93		4645.96	794.5	5566.54	9470.26		2200.68	118.33	2430.93	4674.78
	4166.3	336.8	6480.27	9562.22		4171.32	477.85	5338	7862.42		2019.39	67.27	2389.53	4227.01
	3561.03	262.23	5451.03	8912.87		4159.66	607.01	5049	8287.39		2157.03	218.01	2218.93	4644.83
	4373.28	331.29	6778.8	9855.36		3911.92	445.63	4922.16	7709.3		2392.33	284.41	2200.3	5051.72
	4248.73	313.82	6592.97	9583.73		3850.95	445.65	4891.94	7442.1		2102.2	221.99	2180.44	4546.79
	4153.05	226.73	6593.89	9725.41		3832.02	571.15	4618.64	7531.34		2148.32	164.86	2137.31	4609.16
	4212.39	299.57	6498.2	9599.3		3565.66	313.35	4560.96	7086.66		1859.16	63.65	2113.76	4296.91
	4189.29	307.15	6463.99	9583.48		3956.52	601.77	4561.21	7961.75		1915.64	114.49	2084.43	4414.88
	3558.22	235.22	5456.32	8935.86		2791.9	189.55	3632.51	5987.73		1767.66	113.84	1973.92	4046.15
	4351.73	314.57	6790.45	9881.03		4745.15	735.38	5859.93	9770.12		1689.6	29.36	1966.62	3907.21
	4240.41	294.57	6588.7	9614.5		4404.39	473.91	5785.77	8325.79		1831.48	115.02	1924.7	4175.67
	4150.54	227.7	6562.77	9758.14		4639.81	794.08	5561.96	9480.25		1502.99	12.9	1783.32	3888.96
	4184.44	296.77	6493.35	9634.76		4161.09	483.46	5332.62	7870.83		1635.31	94.36	1710.18	4105.96
	4165.1	305.63	6454.04	9619.07		4164.7	599.15	5045.99	8293.3		1465.51	58.28	1640.41	3801.6
	3565.84	263.05	5465.64	8892.67		3904.52	438.31	4926.65	7719.07		1396.9	12.52	1634.49	3674.21
	4369.98	350.5	6778.67	9840.67		3838.2	446.68	4892.72	7451.77		1697.58	155.77	1604.47	4042.21
	4255.75	313.39	6600.35	9569.74		3824.35	572.12	4614.96	7540.51		1210.57	26.84	1395.47	3607.2
	4174.49	257.43	6557.92	9710.99		3553.32	306.75	4570.28	7095.83		1218.19	27.08	1390.6	3606.88
	4191.34	325.38	6509.77	9584.44		3947.1	600.92	4561.2	7971		1248.22	125.31	1157.55	3939.78
	4189.71	309.42	6476.63	9568.28		2771.48	196.1	3635.15	5997.16		3184.37	352.84	3305.16	6367.69
	3550.67	241.27	5472.82	8921.21		4744.44	720.43	5866.88	9779.23		3396.32	550.6	3303.85	7578.78
	5339.21	439.3	8317.99	11098.1		4408.31	456.47	5791.52	8334.28		3298.68	461.09	3243.95	7068.11
	5221.44	492.94	8070.22	10903.4		4635.75	788.84	5562.16	9488.84		3298.68	461.09	3243.95	7068.11
	4937.89	438.71	7626.31	10666.9		4161.18	475.13	5332.31	7879.2		3308.81	484.06	3220.74	7061.17
	4931.96	435.97	7633.27	10668.5		4146.27	605.38	5048	8301.82		3195.63	413.29	3208.36	6629.84
	4790.86	470.86	7284.43	10368.3		3910.09	432.42	4922.23	7723.84		3228.14	483.57	3126.01	6904.74
	4777.33	492.56	7233.73	10261.1		3844.74	442.07	4886.72	7455.81		2840.59	321.64	2908.27	5846.56
	4751.11	487.41	7207.55	10260.8		3821.7	575.31	4610.39	7543.81		2379.21	44.6	2888.47	4422.19
	4606	315.01	7067.35	10309.6		3567.27	296.04	4563.62	7099.85		2558.35	175.38	2844.25	4972.07
	4651.45	403.31	7059.74	10313.7		3952.2	603.68	4548.91	7974.7		2401.97	97.12	2811.06	4689.94
	4531.29	428.96	6978.36	10213.3		2787.92	193.01	3618.08	6000.76		2391.38	120.61	2785.15	4637.9
	4604.94	375.29	6946.58	10119.6		4748.16	726.71	5852.14	9782.9		2381.14	120.34	2776.22	4634.17
	4513.6	502.02	6802.48	10040.3		4399.15	469.56	5782.31	8337.83		2503.59	176.29	2773.29	4929.62
	4460.07	618.07	6733.91	10108.3		4634.57	792.81	5555.35	9492.07		2498.38	173.72	2765.17	4907.07
	4425.22	377.99	6626.04	9938.66		4155.33	471.17	5338.51	7882.77		2563.35	209.07	2755.53	5161.47
	4423.57	413.02	6638.28	9932.1		4167.88	599.04	5029.59	8305.2		2459.38	151.09	2743.73	4921.08
	4260.55	430.69	6514.63	9937.01		3917.53	424.57	4919.85	7727.02		2459.38	151.09	2743.73	4921.08
	4180.64	404.32	6244.56	9765.65		3836.81	443.01	4890.13	7458.93		2956.28	573.05	2706.32	6539.69
	4115.39	457.85	6175.38	9689.32		3825.14	560.45	4619.26	7547.43		2433.69	151.17	2694.72	4876.69
	4089.41	401.98	6110.05	9746.63		3555.03	304.09	4562.22	7104.1		2189.53	43.98	2629.76	4323.35
	4056.45	361.92	6060.43	9574.85		3959.42	599.76	4541.3	7978.9		2202.28	68.37	2624.47	4297.12
	3944.68	331.62	5952.62	9521.19		2789.57	184	3621.23	6005.33		2345.67	150.28	2613.63	4840.04
	5311.39	431.3	8308.48	11143		4746.49	736.77	5837.94	9787.17		2124.33	19.74	2579.02	4337.37
	5193.69	489.42	8056.68	10948		4396.72	476.76	5772.44	8341.73		2193.39	92.17	2545.84	4522.17
	4926.8	427.74	7608.98	10705.7		4644.37	768.83	5567.63	9495.91		2128.35	68.37	2534.33	4278.84
	4935.07	430.6	7597.54	10706.1		4156.12	469.82	5335.41	7886.16		2076.39	44.29	2481.32	4293.78
	4787.43	469.9	7257.55	10399.6		4144.47	604.83	5042.69	8308.71		2200.68	118.33	2430.93	4674.78
	4789.39	471.92	7210.82	10291.5		3914.35	444.68	4897.14	7730.37		2019.39	67.27	2389.53	4227.01
	4757.15	488.88	7170.46	10290.5		3840.8	447.08	4877.4	7462.73		2157.03	218.01	2218.93	4644.83
	4582.44	326.65	7050.57	10339		3828.03	553.75	4620.09	7550.68		2392.33	284.41	2200.3	5051.72
	4623.08	401.75	7060.54	10342.8		3548.59	300.2	4570.61	7106.2		2102.2	221.99	2180.44	4546.79
	4526.32	421.06	6962.03	10242		3957.74	581.48	4559.56	7982.06		2148.32	164.86	2137.31	4609.16
	4599.19	366	6932.65	10148		2793.68	194.33	3602.73	6008.02		1859.16	63.65	2113.76	4296.91
	4491.97	496.15	6801.85	10068.1		4736.51	733.56	5848.15	9790.13		1915.64	114.49	2084.43	4414.88
	4437.44	628.16	6719.67	10135.7		4394.31	465.23	5783.99	8344.89		1767.66	113.84	1973.92	4046.15
	4424.11	348.06	6630.17	9963.86		4633.92	794.26	5546.36	9499.24		1689.6	29.36	1966.62	3907.21
	4446.88	397.36	6604.76	9957.09		4156.77	469.02	5331.2	7890.12		1831.48	115.02	1924.7	4175.67
	4248.81	432.32	6501.88	9959.97		4146.27	606.86	5034.24	8312.65		1502.99	12.9	1783.32	3888.96
	4148.48	388.54	6271.35	9785.88		3911.26	422.99	4918.87	7735.03		1635.31	94.36	1710.18	4105.96
	4113.7	445.8	6168.01	9709.75		3835.77	436.64	4888.17	7467.86		1465.51	58.28	1640.41	3801.6
	4095.79	410.42	6075.08	9767.27		3810.5	574.7	4608.3	7556.28		1396.9	12.52	1634.49	3674.21
	4036.98	364.01	6056.97	9595.81		3560.63	312.38	4539.12	7111.6		1697.58	155.77	1604.47	4042.21
	3954.95	327.42	5924.2	9543.31		3935.47	591.49	4565.81	7986.53		1210.57	26.84	1395.47	3607.2
	5309.78	398.42	8318.8	11165.3		2764.39	192.65	3628.9	6012.46		1218.19	27.08	1390.6	3606.88
	5193.49	471.9	8051.11	10970.3		4735.62	711.68	5868.47	9794.28		1248.22	125.31	1157.55	3939.78
	4915.85	420.3	7604.13	10728.5		4394.68	452.81	5792.63	8349.05		3184.37	352.84	3305.16	6367.69
	4920.98	407.89	7610.51	10728.7		4630.65	777.99	5563.14	9503.17		3396.32	550.6	3303.85	7578.78
	4798.95	440.55	7251.2	10422.1		4154.71	463.43	5335.56	7893.56		3298.68	461.09	3243.95	7068.11
	4764.76	478.14	7206.99	10314.1		4167.36	578.14	5040.74	8316.24		3298.68	461.09	3243.95	7068.11
	4730.54	493.2	7168.49	10315		3913.7	446.35	4887.35	7738.06		3308.81	484.06	3220.74	7061.17
	4568.19	304.51	7061.32	10363.4		3843.18	441.79	4872.48	7470.19		3195.63	413.29	3208.36	6629.84
	4633.42	372.05	7053.91	10367.1		3829.03	571.32	4591.41	7558.13		3228.14	483.57	3126.01	6904.74
	4519.54	421.97	6942.64	10267.4		3558.72	312.25	4538.68	7113.81		2840.59	321.64	2908.27	5846.56
	4582.85	376.91	6913.42	10173.3		3943.47	587.86	4559.67	7988.43		2379.21	44.6	2888.47	4422.19
	4495.54	487.44	6780.88	10093.7		2795.61	176.23	3613.04	6014.87		2558.35	175.38	2844.25	4972.07
	4424.66	603.3	6729.56	10162		4742.59	729.34	5839.29	9796.75		2401.97	97.12	2811.06	4689.94
	4409.54	342.87	6622	9991.51		4403.28	467.77	5765.02	8351.33		2391.38	120.61	2785.15	4637.9
	4410.68	399.06	6610.4	9986.06		4644.47	781.98	5542.17	9505.63		2381.14	120.34	2776.22	4634.17
	4250.07	393.03	6502.69	9994.97		4145.07	483.12	5321	7895.81		2503.59	176.29	2773.29	4929.62
	4180.17	408.49	6271.75	9734.96		4137	599.53	5045.13	8318.4		2498.38	173.72	2765.17	4907.07
	4126.96	469.09	6181.5	9661.02		3896.91	434.77	4914.62	7740.06		2563.35	209.07	2755.53	5161.47
	4085.77	426.25	6114.5	9722.92		3848.79	436.01	4871.25	7471.96		2459.38	151.09	2743.73	4921.08
	4058.06	374.45	6068.95	9552.89		3828.05	547.09	4617.12	7559.85		2459.38	151.09	2743.73	4921.08
	3969.35	320.16	5959.24	9500.69		3548.43	303.22	4557.41	7115.14		2956.28	573.05	2706.32	6539.69
	5329.95	421.29	8318.85	11123.5		3946.47	591.91	4550.72	7989.75		2433.69	151.17	2694.72	4876.69
	5220.51	482.43	8055.96	10928.5		2787.99	186.02	3608.99	6015.67		2189.53	43.98	2629.76	4323.35
	4926.42	426.9	7627.61	10688.2		4739.43	737.52	5832.49	9797.6		2202.28	68.37	2624.47	4297.12
	4935.65	433.76	7611.6	10688.5		4381.64	465.74	5787.92	8352.19		2345.67	150.28	2613.63	4840.04
	4794.47	454.39	7282.96	10381.7		4619.43	793.7	5553.32	9506.51		2124.33	19.74	2579.02	4337.37
	4772.19	474.98	7242.65	10273.9		4146.1	473.07	5329.94	7896.79		2193.39	92.17	2545.84	4522.17
	4761.88	496.84	7174.67	10274		4136.25	599.04	5045.2	8319.5		2128.35	68.37	2534.33	4278.84
	4592.04	321.73	7061.99	10322.6		3907.43	438.17	4898.63	7741.62		2076.39	44.29	2481.32	4293.78
	4639.08	408.58	7054.55	10326.3		3824.4	433.58	4896.55	7473.52		2200.68	118.33	2430.93	4674.78
	4538.59	419.7	6965.69	10227.4		3812.65	565.86	4610.12	7561.41		2019.39	67.27	2389.53	4227.01
	4585.38	390.24	6937.71	10133.9		3555.46	309.9	4541.15	7116.83		2157.03	218.01	2218.93	4644.83
	4523.57	469.01	6810.63	10053.3		3957.56	581.81	4548.93	7991.37		2392.33	284.41	2200.3	5051.72
	4453.12	622.27	6723.97	10121.2		2780.17	184.76	3615.7	6017.89		2102.2	221.99	2180.44	4546.79
	4424.58	363.2	6629.57	9949.72		4726.37	722.37	5859.82	9799.75		2148.32	164.86	2137.31	4609.16
	4445.74	403.68	6613.97	9943.06		4393.45	478.34	5759.55	8354.59		1859.16	63.65	2113.76	4296.91
	4256.45	416.13	6524.17	9945.31		4639.47	783.11	5541.52	9509.55		1915.64	114.49	2084.43	4414.88
	4179.06	390.01	6252.94	9772.33		4144.71	473.17	5327.86	7899.78		1767.66	113.84	1973.92	4046.15
	4104.46	467.03	6170.17	9696.82		4169.33	588.31	5020.82	8322.26		1689.6	29.36	1966.62	3907.21
	4082.34	425.28	6087.62	9754.16		3884.19	440.64	4916.27	7744.19		1831.48	115.02	1924.7	4175.67
	4059.9	370.21	6041.51	9582.5		3823.37	444.17	4883.1	7476.04		1502.99	12.9	1783.32	3888.96
	3945.79	331.8	5942.47	9530.07		3835.29	553.28	4598.48	7563.94		1635.31	94.36	1710.18	4105.96
	5504.58	631.98	8415.08	11977.7		3533.31	302.29	4568.94	7119.27		1465.51	58.28	1640.41	3801.6
	5344.3	657.1	7942.23	11433.8		3933.74	591.26	4559.45	7993.96		1396.9	12.52	1634.49	3674.21
	5145.23	547.8	7685.57	11199.3		2785.04	184.33	3608.88	6020.06		1697.58	155.77	1604.47	4042.21
	5043.94	487.33	7472.53	11061.2		4167.85	476.14	5299.99	7901.09		1210.57	26.84	1395.47	3607.2
	4858.49	519.15	7086.73	10737.4		4141.09	607.91	5025.93	8323.66		1218.19	27.08	1390.6	3606.88
	4716.23	585.77	7010.44	10729		3911.78	425.97	4903.27	7745.57		1248.22	125.31	1157.55	3939.78
	4524.4	525.74	6545.16	10369.9		3834.94	417.91	4898.65	7477.64		2076.39	44.29	2481.32	4293.78
	4466.76	505.06	6480.15	10265.1		3818.65	573.67	4590.82	7565.6		2200.68	118.33	2430.93	4674.78
	4375.6	401.72	6452.85	10149.9		3554.17	311.78	4535.4	7121.25		2019.39	67.27	2389.53	4227.01
	4348.22	445.14	6397.38	10250.8		5240.17	915.69	5979.71	10330.8		2157.03	218.01	2218.93	4644.83
	4348.2	499.61	6273.07	10110.4		4774.85	1022.94	5104.91	9161.67		2392.33	284.41	2200.3	5051.72
	4210.76	609.62	6188.78	10093.4		3751.47	243.4	4995.53	6228		2102.2	221.99	2180.44	4546.79
	3823.75	357.06	5444.52	9402.8		4632.39	917.72	4988.84	8915.16		2148.32	164.86	2137.31	4609.16
	5543.89	645.85	8389.39	11951		4207.96	634.36	4737.81	7418.33		1859.16	63.65	2113.76	4296.91
	5341	639.56	7919.63	11476.3		4034.4	450.51	4597.91	7223.11
	5123.34	530.98	7683.68	11238.9		3286.17	54.97	4577.09	5723.42
	5026.72	487.24	7452.83	11098.2		3411.8	180.55	4552.15	6043.6
	4858.03	521.75	7054.92	10767.2		3818.25	404.22	4525.88	6686.18
	4724.25	575.93	6982.79	10757.9		4083.97	639.88	4350.14	7606.37
	4526.75	503.9	6540.05	10393.3		3423.98	312.19	4209.78	6148.23
	4465.45	496.75	6467.55	10286.9		3668.56	382.06	4135.15	6583.61
	4379.52	399.03	6430.6	10170.8		4022.51	731.45	4120.64	7584.2
	4338.2	437.69	6393.48	10271.8		2959.12	80.65	4044.38	5485.79
	4327.04	502.67	6271.03	10130.7		3366.34	328.85	3975.71	6261.38
	4207.81	606.87	6174.11	10113.6		3545.09	390.87	3973.16	6468.8
	3791.13	352.39	5458.45	9425.89		3679.58	538.58	3905.72	6778.43
	5505.49	660.75	8391.32	11973.5		2918	145.46	3784.47	5655.02
	5325.25	637.55	7914.82	11498.8		3309.16	330.22	3779.59	6092.11
	5125.77	536.19	7653.85	11261.4		2857.25	135.4	3748.91	5703.66
	5017.2	451.85	7473.31	11120.6		3254.5	277.19	3738.07	6041.53
	4827.77	501.2	7080.09	10791.7		3015.36	252.74	3672.53	5833.69
	4696.09	582.19	6980.55	10782.4		3151.79	238.42	3610.5	5941.81
	4493.07	486.96	6556.99	10426		3167.2	250.31	3603.56	5939.55
	4446.41	485.73	6461.54	10322.3		3158.74	314.43	3591.13	5974.42
	4369.47	379.77	6419.2	10210.4		3445.66	630.17	3453.37	6497.77
	4326.44	434.75	6364.01	10315.8		3399.86	664.34	3384.72	6445.47
	4355.97	501.86	6295.38	10078.1		2916.62	268.91	3276.15	5679.45
	4236.51	619.07	6182.86	10064.6		5275.26	954	5967.26	10285.1
	3811.58	385.15	5450.26	9382.73		4763.87	1020.51	5094.68	9182.39
	5531.95	666.95	8401.22	11931.2		3752.25	214.89	4993.56	6249.35
	5343.15	640.49	7935.96	11456.9		4621.43	924.84	4972.54	8934.8
	5138.51	530.61	7687.77	11220		4208.94	632.61	4719.95	7435.45
	5044.54	458.77	7479.54	11080.5		4041.98	435.93	4583.59	7240.32
	4849.33	537.86	7065.44	10750.2		3276.27	45.28	4575.74	5740.06
	4718.96	570.48	7008.9	10742.2		3405.95	183.72	4538.75	6058.94
	4500.1	512.7	6572.94	10378.8		3802.51	388.2	4535.62	6701.93
	4470.94	510.61	6464.1	10271.8		4088.62	632.3	4335.42	7621.53
	4380.91	401.43	6441.63	10156.1		3427.99	290.08	4206.51	6163.49
	4335.83	461	6387.56	10258.1		3655.52	377.86	4134.57	6598.33
	4344.88	490.9	6278.05	10116.9		4012.86	715.95	4126.05	7598.4
	4232.92	608.1	6160.79	10100.6		2953.31	64.42	4045.58	5501.15
	3808.27	368.86	5440.3	9411.38		3374.3	322.14	3957.19	6276.63
	5160.55	841.23	7363.35	11629.4		3542.39	387.45	3961.43	6484.53
	4470.39	584.86	6284.79	10526.2		3693.38	549.18	3872.8	6789.9
	4514.63	610.53	6289.96	10461.2		2919.3	144.7	3772.53	5665.63
	4549.58	814.04	6255.7	10507.4		3322.25	297.24	3782.08	6101.88
	4308.43	560.05	6012.22	10211.3		2855.75	126.97	3746.3	5713.36
	3805.9	367.42	5285.74	9219.91		3243.97	279.24	3736.41	6050.69
	3650.14	559.77	4921.66	9139.8		3038.07	250.27	3644.03	5842.6
	5152.12	841.17	7335.63	11665.6		3143.84	261.77	3590.33	5950.99
	4464.29	570.47	6283.85	10546.8		3156.43	250.38	3604.08	5948.26
	4508.34	611.59	6274.64	10481.8		3150.33	300.15	3600.48	5983
	4541.86	812	6245.04	10527.8		3451.69	609.05	3453.34	6507.57
	4304.73	546.66	6007.58	10232.3		3421.59	666.86	3352.58	6455.1
	3813.14	355.91	5266.31	9242.97		2913.55	283.4	3257.79	5689.03
	3648.93	526.52	4931.38	9162.64		5266.86	943.22	5972.78	10294.8
	5138.29	819.89	7347.1	11688		4768.5	1019.75	5080.55	9192.19
	4473.2	589.33	6310.52	10493.4		3736.33	220.83	4993.39	6259
	4526.95	626.67	6293.21	10430.4		4607.33	925.83	4974.69	8944.21
	4549.25	833.52	6268.89	10476.2		4210.47	603.2	4730.07	7445.47
	4303.36	560.34	6038.83	10189.5		4024.55	435.07	4588.81	7251.02
	3817.38	381.98	5280.01	9200.42		3256.43	56.73	4573.7	5750.92
	3656.82	556.51	4937.72	9120.11		3411.88	181.32	4523.54	6069.78
	5149.87	828.48	7367.97	11647.5		3790.73	387.32	4535.65	6712.66
	4451.31	572.5	6308.63	10533.1		4055.17	641.57	4347.64	7632.27
	4530.06	621.3	6257.48	10468.1		3415.89	284.23	4210.73	6174.07
	4522.33	836.16	6255.61	10513.9		3656.11	347.72	4145.3	6609.11
	4309.4	561.81	6001.74	10219.2		4010.22	713.15	4119.79	7608.51
	3803.05	357.97	5288.78	9228.63		2948.42	50.58	4051.14	5509.95
	3639.92	535.72	4946.05	9148.29		3375.23	287.2	3973.38	6285.4
	3793.89	376.3	5279.92	9229.37		3544.78	404.93	3937.05	6492.93
	3663.98	540.88	4916.44	9148.99		3685.79	541.2	3876.53	6798.57
	5527.76	799.99	7710.76	12541.6		2922.18	140.83	3763.5	5674.35
	4911.6	778.2	6693.36	11429.6		3315.49	329.41	3754.21	6111.02
	4886.89	750.3	6666.66	11339		2851.79	122.8	3743.29	5722.54
	4770.54	679.66	6609.13	11219.1		3269.76	256.33	3719.81	6060.28
	4744.99	747.86	6504.44	11218		3036.98	240.87	3641.81	5852.27
	4781.53	778.1	6522.52	11249		3149.43	247.41	3586.25	5960.17
	4655.71	782.75	6291.62	11012.6		3165.64	263.05	3576.12	5957.56
	4650.34	760.07	6205.75	10851.7		3141.98	320.48	3583.2	5991.97
	4596.25	779.54	6119.68	10784.3		3421.54	631.58	3455.72	6515.31
	5503.59	785.47	7708.9	12581.4		3401.32	652.61	3373.74	6462.79
	4894.09	773.88	6687.71	11456.9		2922.86	271.7	3250.14	5696.46
	4863.89	747.83	6667.03	11364		5271.29	920.94	5977.84	10302
	4759.17	668.13	6606.64	11243.9		4761.91	1002	5092.49	9199.24
	4729.93	745.38	6498.09	11241.8		3734.92	223.68	4985.66	6265.43
	4778.47	772.77	6507.55	11272		4622.9	914.16	4962.47	8950.53
	4636.82	754.03	6317.11	11033.1		4209.3	637.08	4699.46	7451.16
	4626.54	771.72	6198.28	10872		4012.13	432.9	4596.81	7255.75
	4564	765.04	6145.06	10804.8		3257.5	56.04	4568.58	5755.29
	5512.51	789.05	7673.97	12604		3391.58	169.46	4546.5	6074.13
	4889.18	779.07	6661.17	11483.4		3783.91	394.64	4531.88	6716.87
	4860.28	743.44	6646.63	11392.1		4078.06	634.67	4326.84	7636.95
	4766.53	663.34	6571.98	11275.7		3399.74	300.71	4208.05	6178.8
	4727.72	708.39	6502.49	11274.5		3643.44	370.63	4134.81	6613.61
	4767.77	764.98	6490.61	11307.1		4014.79	728.65	4098.84	7613.23
	4654.41	787.87	6321.03	10979.7		2961.26	46.9	4037.29	5514.47
	4649.63	773.24	6224.27	10821.5		3359.47	315.32	3961.38	6290.29
	4594.38	782.23	6147.29	10756		3526.81	383.03	3965.01	6497.7
	5522.67	796.3	7699.05	12561.9		3678.14	549.82	3871.91	6803.37
	4903.16	798.38	6669.94	11442.4		2924.89	129.69	3763.44	5679.96
	4897.89	741.66	6652.19	11350.6		3295.76	317.88	3775.54	6116.18
	4780.35	687.04	6582.2	11229.3		2872.15	119.83	3721.38	5727.65
	4724.39	737.63	6526.07	11226.7		3233.6	276.8	3732.35	6065.13
	4784.84	787.75	6501.78	11257.3		3012.15	247.12	3654.79	5857.04
	4630.25	773.34	6319.17	11019.4		3151.99	230.44	3591.64	5964.94
	4632.41	773.14	6204.57	10858.5		3131.22	261.74	3603.7	5962.25
	4597.57	758.61	6130.6	10791.8		3139.45	301.97	3594.31	5996.84
	5124.58	876.24	6897.07	12172.7		3443.95	628.09	3432.56	6520.2
	5013.07	884.36	6682.32	11853.5		3421.15	655.92	3347.35	6468.11
	5033.16	994.23	6598.05	11932.4		2895.25	287.73	3257.58	5701.88
	4968.94	896.16	6529.98	11686.7		5275.23	933.09	5959	10307.7
	4865.74	852.48	6448.14	11573.6		4764.11	977.68	5102.67	9205.04
	4845.35	872.32	6438.38	11553.2		3730.49	241.44	4970.1	6271.24
	4898.22	894.02	6442.96	11606.4		4618.35	921.8	4954.17	8956.81
	4837.44	912.73	6326.87	11502.5		4207.33	621.65	4706.18	7457.49
	4741.17	851.21	6221.7	11287.9		4006.31	446.15	4585.24	7262.2
	4564.51	861.2	5955.03	10927.6		3285.25	15.12	4567.33	5761.57
	4403.11	808.65	5770.63	10627.6		3399.86	174.54	4528.38	6080.38
	4418.74	828.77	5764.42	10647.8		3818.33	381.39	4503.89	6722.87
	2913.75	837.07	3221.43	8651.62		4076.81	635.86	4320.93	7642.73
	5115.9	876.17	6877.91	12200.6		3420.79	309.26	4175.96	6184.7
	4998.46	888.57	6665.77	11880.7		3660.49	362.5	4118.63	6619.85
	5011.9	975.43	6612.05	11957.4		4017.87	711.1	4101.95	7620.09
	4943.21	880.49	6547.28	11709.9		2962.14	60.96	4018.42	5521.43
	4850.7	824.53	6468.31	11594.8		3351.29	314.01	3962.97	6296.75
	4858.67	866.4	6409.75	11574.1		3507.83	393.59	3967.42	6504.29
	4895.07	892.38	6426.58	11627.5		3692.61	523.12	3872.06	6809.69
	4808.31	916.56	6331.44	11523.5		2902.11	132.59	3776.3	5685.45
	4722.6	855.12	6216.29	11308.2		3309.07	303.96	3767.95	6121.68
	4585.15	822.16	5949.26	10949.6		2848.37	114.02	3741.54	5733.33
	4416.11	784.49	5757.43	10650.6		3249.12	264.11	3721.68	6070.77
	4428.63	799.55	5759.07	10670.9		3033.54	222.89	3647.25	5862.87
	2882.81	821.57	3244.88	8673.72		3129.12	229.55	3606.47	5971.34
	5086.43	882.34	6876.87	12225.3		3140.05	252.25	3595.95	5968.64
	5007.57	857.97	6658.6	11907.6		3144.28	283.36	3597.32	6003.05
	4998.27	966.33	6603.6	11988.1		3416.08	631.95	3448.55	6526.45
	4941.23	861.75	6533.74	11743.1		3388.56	658.47	3368.78	6474.25
	4833.19	831.79	6442.18	11631.6		2924.1	265.32	3241.56	5707.95
	4840.39	840.16	6412.14	11614.8		5256.62	960.87	5948.81	10313.6
	4873.1	889.07	6408.33	11670.9		4762.01	984.42	5093.43	9210.72
	4838.9	947.72	6329.95	11465		3720.27	242.56	4972.66	6276.84
	4741.99	856.29	6246.75	11257.2		4628.95	903.99	4952.32	8962.03
	4588.21	843.13	5969.34	10906.7		4180.54	615.93	4729.66	7462.58
	4407.21	821.48	5774.89	10607.2		4023.71	421.43	4582.67	7267.14
	4436.15	824.16	5771.46	10627.7		3278.87	29.35	4556.31	5767.3
	2921.07	838.75	3232.79	8631.34		3416.18	149.3	4526.24	6086.23
	5091.97	896.24	6897.11	12186.4		3805.6	361.59	4524.26	6728.75
	5019.49	885.19	6661.82	11866.8		4077.59	622.59	4324.24	7648.35
	5026.93	962.51	6623.19	11943.4		3417.77	287.54	4189.32	6190.16
	4953.2	898.85	6534.45	11695.4		3669.74	359.9	4106.64	6624.97
	4855.63	844.13	6459.51	11580.2		3999.78	712.6	4112.87	7624.36
	4862.27	876	6411.46	11559.8		2938.56	63.69	4033.48	5525.67
	4903.48	909.93	6415.23	11613.9		3368.01	285.43	3964.49	6301.18
	4811.15	944.19	6316.4	11509.6		3517.8	366.98	3973.51	6508.85
	4730.13	828.66	6247.12	11294.8		3662.56	512.27	3903.06	6814.18
	4587.74	845.74	5937.53	10936.5		2931.76	117.85	3755.29	5690.07
	4402.24	813.59	5758.55	10635.9		3284.42	310.56	3780.57	6126.38
	4430.39	814.87	5757.54	10656.2		2854.83	112.08	3731.56	5738.49
	2896.63	818.67	3248.36	8659.15		3241.04	280.44	3711.13	6076.03
	2896.68	849.98	3218.02	8659.93		3023.69	222.31	3651.23	5868.01
	5600.8	1028.67	7601.57	13658.8		3117.82	262.27	3587.27	5975.87
	5684.06	1083.08	7583.08	13729.2		3162.52	235.97	3582.69	5973.26
	5466.58	1117.54	7231.54	13274.5		3151.85	297.06	3574.59	6008.14
	5382.97	1075.33	7135.93	13070.5		3451.05	606.71	3430.22	6531.42
	5205.43	984.87	6922.8	12660.5		3401.62	628.75	3374.21	6478.98
	5232.24	1056.5	6864.99	12683.9		2901.05	264.22	3258.45	5712.73
	5224.54	1047.63	6847.2	12650.5		5262.03	950.32	5946.76	10318.3
	5227.16	1046.68	6826.76	12633.6		4765.43	981.89	5087	9215.6
	5235.44	1083.58	6814.94	12658.8		3725.81	197.99	4995.94	6281.82
	5086.37	1015.6	6651.47	12338.4		4591.77	929.71	4961.6	8967.1
	5032.03	987.66	6625.58	12247.8		4203.48	587.09	4725.02	7467.61
	5112.09	1044.5	6642.6	12373.9		4008.04	411.8	4598.7	7272.43
	5098.86	1057.01	6643.57	12373.7		3271.39	42.16	4548.73	5771.76
	5051.07	1003.68	6610.22	12257.9		3389.37	142.81	4551.17	6090.52
	4966.4	994.04	6532.58	12123.9		3802.89	384.48	4504.72	6733.17
	4934.23	1028.5	6388.57	11985.8		4058.28	644.09	4320.75	7653
	4607.7	1046.01	5843.54	11214.7		3402.01	296.14	4191.94	6195.17
	4634.24	1096.57	5784.06	11231.9		3661.99	353.84	4112.74	6630.21
	2164.66	951.95	1864.89	9270.64		3986.91	706.94	4123.35	7629.61
	5573.88	1031.31	7588.28	13696.5		2940.21	71.57	4020.37	5530.96
	5682.95	1064.6	7564.27	13766.6		3349.48	326.77	3944.78	6306.31
	5468.43	1113.3	7204.1	13304.1		3531.4	388	3939.87	6513.77
	5399.47	1053.33	7110.22	13100.5		3656.63	533.3	3887.31	6819.14
	5190.26	963.09	6929.98	12689		2907.13	115.71	3774.23	5695.02
	5217.91	1032.49	6873.76	12712.1		3286.69	300.31	3780.95	6131.33
	5207.64	1026.84	6855.53	12678.7		2867.69	118.36	3710.3	5742.9
	5202.73	1026.6	6842.33	12661.4		3233.65	269.03	3721.71	6080.55
	5207.72	1083.56	6815.08	12686.4		3004.55	234.35	3654.93	5872.48
	5086.16	1006.24	6635.48	12363.4		3142.08	232.01	3583.1	5980.34
	5031.11	951.64	6635.23	12273.1		3132.13	240.36	3602.54	5977.69
	5102.55	1056.19	6615.99	12399.1		3134.21	294.16	3587.59	6013.17
	5103.5	1047.75	6622.57	12398.8		3449.57	594.41	3435.52	6536.43
	5052.95	992.17	6594.45	12282.7		3408.67	646.28	3348.95	6484.17
	4964.99	979.4	6524.14	12147.5		2906.17	243.97	3263.18	5718.24
	4912.58	1049.6	6369.18	12006.9		5241.06	942.11	5965.98	10324.1
	4622.66	1021.03	5829.85	11237		4766.73	970.49	5087.48	9222.09
	4606.98	1089.58	5795.75	11254		3734.67	193.97	4984	6288.23
	2163.11	945.58	1850.19	9292.91		4616.71	885.66	4965.13	8973.53
	5573.62	1021.39	7575.54	13718.9		4178.11	595.7	4734.82	7474.16
	5664.73	1075.68	7549.65	13789		4023.96	403.32	4583.56	7278.92
	5441.61	1112.9	7207.8	13327.6		3271.34	22.27	4556.46	5778.65
	5371.62	1068.27	7099.56	13124.9		3400.83	145.83	4530.9	6097.51
	5196.33	960.2	6901.58	12714.1		3778.76	371.97	4528.87	6740.17
	5219.62	1031.95	6847.94	12736.8		4059.73	620.88	4329.52	7659.97
	5197.2	1040.13	6828.58	12703.6		3387.66	310.31	4187.15	6201.96
	5209.77	1030.23	6806.93	12686.3		3632.44	336.15	4146.11	6636.9
	5208.25	1065.91	6806.38	12711.2		3996.61	711.03	4104.22	7636.3
	5058.81	990.95	6649.62	12391.1		2945.83	47.28	4026.36	5537.71
	5016.92	949.99	6622.6	12301.5		3350.41	315.48	3945.1	6313.21
	5075.4	1047.34	6622.58	12428		3521.82	389.5	3940.21	6520.62
	5081.36	1055.21	6608.77	12427.7		3670.4	524.02	3873.89	6826.43
	5025.36	1011.1	6572.43	12314.4		2913.56	105.83	3768.02	5702.31
	4952.13	979.78	6503.68	12180.5		3293.64	321.99	3750.55	6138.48
	4910.8	1010.89	6394.61	12019.8		2845.05	133.79	3711.65	5750.18
	4630.12	1049.9	5837.75	11194.4		3238.24	274.67	3705.62	6087.68
	4635.35	1094.09	5805.9	11211.2		3010.86	205.73	3663.13	5879.64
	2181.53	955.7	1864.35	9250.77		3126.58	229.89	3590.78	5987.97
	5595.07	1018.29	7596.58	13679.3		3143.43	243.63	3581.47	5985.39
	5688.44	1087.61	7554.54	13749.1		3162.57	276.17	3567.8	6020.06
	5476.28	1092.79	7231.88	13287.8		3428.09	608.04	3437.67	6543.24
	5393.65	1059.62	7127.26	13083.3		3418.3	620.22	3352.74	6490.78
	5205.81	986.94	6906.16	12674.8		2897.8	269.31	3244.97	5724.54
	5230.04	1029.41	6879.4	12697.2		5240.29	951.45	5952.13	10331.2
	5219.09	1020.99	6864.3	12664		4744.98	1014.29	5066.53	9229.41
	5210.99	1039	6837.08	12646.7		3721.02	209.42	4976.04	6296.49
	5228.61	1068.42	6823.19	12671.6		4592.73	920.03	4952.42	8981.73
	5087.89	1017.02	6637.73	12349.3		4181.53	590.11	4727.1	7482.4
	5017.96	987.14	6629.12	12258.9		4000.18	406.47	4594.41	7286.98
	5081.77	1064.6	6642.83	12385		3255.71	10.31	4571.58	5786.39
	5092.27	1061.74	6634.65	12384.7		3386.17	168.02	4519.19	6105.37
	5045.77	1012.65	6596.54	12268.4		3782.08	395.18	4499.22	6748.64
	4955.77	995.24	6533.51	12132.5		4057.07	628.34	4317.43	7668.29
	4950.11	1024.75	6368.92	11993.1		3411.95	282.49	4177.21	6210.09
	4601.76	1048.34	5838.54	11223.5		3635.39	373.15	4106.86	6644.92
	4643.37	1084.25	5778.25	11240.1		3986.37	716.12	4101.16	7644.36
	2153.82	955.68	1864.49	9278.37		2941.81	48.21	4020.34	5546.14
	2172.69	936.49	1863.13	9278.95		3338.33	317.99	3945.27	6321.65
	5035.96	581.32	6837.98	11121.5		3531.64	368.95	3937.7	6529.09
	5146.04	925.89	6526.09	12079.8		3654.93	515.23	3886.07	6834.55
	5030.87	796.99	6495.13	11834		2900.06	125.71	3755.76	5711.32
	4677.01	474.04	6432.14	9947.84		3299.49	291.18	3758.74	6147.6
	4974.46	798.67	6381.92	11683.1		2832.31	117.09	3725.78	5759.72
	4991.08	914.55	6271.2	11706.2		3245.52	254.6	3703.96	6097.18
	4886.22	809.7	6227.96	11483.9		3020.77	212.78	3638.24	5889.44
	4865.81	837.18	6120.6	11381.5		3132.61	214.04	3586.02	5998.47
	4810.4	854.7	6058.52	11309.6		3126.02	255.87	3577.15	5995.74
	4786.02	811.79	6051.08	10852.4		3136.3	273.09	3583.44	6030.18
	4764.3	804.39	6045.35	11207.7		3419.09	597.1	3443.01	6553.72
	4776.01	845	5983.4	11193.3		3406.42	624.88	3348.78	6501.41
	3932.32	273.21	5826.89	8133.53		2896.35	239.78	3256.61	5735.79
	4664.75	862.07	5796.95	10945.3		5240.71	927.73	5958.31	10341.8
	4637.55	772.8	5792.14	10816.4		4746.8	996.46	5068.15	9238.95
	3714.29	147.28	5793.93	7702.1		3711.16	221.5	4966.75	6305.11
	3732.34	229.5	5517.29	7922.8		4590	891.78	4965.52	8991.8
	4318.61	680.65	5463.66	9907.89		4181.66	594.43	4712.94	7492.49
	4395.96	769.82	5466.12	10034.2		4002.48	428.73	4563.42	7298.26
	3695.05	239.58	5468.46	7921.47		3262.46	14.53	4549.85	5797.94
	4240.39	646.14	5449.92	9497.61		3383.83	150.63	4521.52	6117.51
	3631.89	199.77	5435.88	7874.57		3782.65	358.36	4514.26	6760.13
	4343.97	706.98	5419.73	9902.39		4047.94	598.25	4335.71	7680.33
	4384.54	747	5421.87	9966.23		3397.96	284.58	4175.12	6222.59
	4034.18	512.9	5375.94	8970.17		3639.23	334.7	4119	6657.46
	3357.71	69.91	5357.42	7037.7		3996.8	698.26	4089.37	7659.08
	4149.12	658.39	5338.85	9396.7		2930.02	32.97	4027.56	5560.3
	4268.31	697.7	5271.15	9687.33		3341.86	281.82	3953.93	6336.11
	4167.79	645.34	5239.01	9580.27		3511.01	364.52	3944.13	6543.93
	3891.41	483.19	5216.55	8788.07		3663.19	509.97	3866.49	6849.51
	4209.87	684.93	5214.63	9613.7		2890.33	115.75	3756.08	5726.43
	4226.64	745.29	5189.57	9649.45		3288.87	286.93	3752.75	6165.34
	4245.36	764.51	5188.55	9676.02		2831.78	104.84	3716.29	5777.74
	4076.03	607.12	5176.62	9156.03		3230.5	241.55	3705.77	6117.64
	4128.55	839.63	4945.75	9690.51		3003.77	202.44	3639.39	5910.29
	3122.05	108.38	4920.12	6830.11		3113.02	216.22	3612.06	5989.38
	4014.76	722.86	4899.52	9233.11		3160.55	284.03	3604.65	5920.36
	3242.55	180.18	4765.11	7566.45		3169.8	322.63	3595.5	5955.02
	3115.2	209.98	4509.77	7416.71		3456.65	634.1	3459.03	6480.25
	3053.66	232.98	4210.58	7426.41		3414.37	666.7	3385.71	6430.39
	3368.25	638.05	3742.26	7684.38		2918.6	288.05	3276.07	5664.27
	5063.05	602.36	6832.01	11078.4		5282	959.18	5972.45	10270.8
	5149.91	917.74	6502.54	12108		4775.06	1014.48	5102.9	9169.36
	5024.28	785.14	6485.55	11862.5		3750.51	239.97	4990.92	6235.58
	4675.58	481.28	6399.73	9974.25		4626.11	922.07	4984.79	8921.28
	4971.97	798.66	6360.92	11706.6		4213.25	627.6	4734.31	7421.84
	4995.66	887.34	6271.59	11729.6		4038.72	448.5	4591.34	7226.97
	4871.72	795.73	6234.66	11506.3		3281.96	51.58	4579.19	5727.48
	4847.5	837.9	6117.23	11402.5		3411.63	185.56	4545.33	6046.59
	4807.54	856.31	6038.92	11330.4		3808.75	406	4529.77	6689.45
	4781.01	815.64	6031.37	10873.1		4085.17	632.46	4351.73	7609.1
	4758.59	787.94	6047.39	11228.5		3413.89	309.98	4213.28	6155.19
	4760.28	829.97	5994.27	11213.8		3657.02	383.18	4137.16	6590.85
	3932.29	251.92	5828.36	8154.27		4012	732.86	4121.77	7591.17
	4668.41	861.56	5773.51	10965.7		2951.45	68.27	4053.6	5492.51
	4636.36	770.73	5775.26	10836.7		3360.94	323.82	3977	6268.38
	3704.37	143.39	5787.44	7722.61		3522.78	404.98	3975.3	6476
	3733.88	236.84	5492.01	7938.98		3691.16	525.5	3901.59	6781.6
	4317.49	664.74	5465.39	9923.88		4132.41	583.15	4747.82	7445.62
	4387.11	771.66	5457.99	10049.3		4023.19	553.11	4536.9	7389.38
	3701.43	225.27	5461.22	7937.26		2769.96	71.11	3913.21	4509.89
	4239.77	639.87	5440.95	9513.78		3024.19	183.51	3854.7	5197.47
	3629.07	198.51	5423.54	7891.09		2968.94	185.62	3799.54	5219.83
	4340.96	720.58	5392.3	9918.75		4164.88	621.34	4745.9	7389.81
	4358.39	754.68	5423.85	9982.46		4029.29	548.9	4527.94	7395.1
	4012.65	516.15	5378.39	8985.91		2763.98	66.43	3915.48	4516.7
	3355.54	53.54	5361.09	7053.26		3022.73	188.8	3845.43	5202.52
	4157.96	634.81	5338.95	9412.31		2972.87	182.32	3794.92	5222.99
	4261.03	694.1	5266.99	9702.55		4166.79	614.36	4746.87	7392.79
	4158.08	628.39	5251.06	9595.58		4027.18	549.21	4526.71	7397.71
	3906.23	451.35	5219.44	8803.51		2766	66.43	3910.66	4519.09
	4204.77	706.58	5182.61	9628.38		3017.47	191.15	3845.48	5205.14
	4228.32	741.54	5177.22	9664.08		2968.44	185.48	3793.62	5225.43
	4244.63	762.95	5176.39	9690.58		4166.94	610.51	4747.37	7395.22
	4067.41	613.97	5163.44	9170.76		4015.8	542.06	4537.8	7403.53
	4119.51	829.67	4950.79	9704.9		2757.13	70.5	3909.33	4524.62
	3132.86	90.1	4913.55	6844.93		3009.96	188.16	3848.65	5211.18
	4025.39	729.3	4867.94	9247.44		2964.87	176.04	3799.03	5231.2
	3238.41	179.09	4756.05	7580.84		4156.43	615.65	4745.76	7401.58
	3114.28	218.87	4487.09	7431.12		4004.69	551.79	4536.93	7406.18
	3042.24	235.83	4204.73	7440.77		2767.06	51.53	3914.26	4526.71
	3349.36	644.46	3740.7	7698.2		3023.56	165.95	3853.25	5212.92
	5053.41	603.29	6828.55	11090.6		2967.89	180.02	3789.97	5233.26
	5149.97	912.03	6496.54	12119.9		4161.5	609.79	4744.15	7403.18
	5020.93	767.52	6495.88	11873.9		4006.85	547.56	4536.8	7407.74
	4658.36	467.98	6419.36	9985.69		2761.96	55.31	3913.98	4528.36
	4968.36	785.38	6366.87	11718.1		3017.32	185.49	3840.18	5214.19
	4989.09	904.71	6248.73	11741		2961.79	187.19	3788.37	5234.25
	4878.4	812.24	6199.39	11517.8		4171.77	597.47	4743.22	7404.79
	4845.13	828.56	6117.94	11413.9		4019.84	548.53	4520.88	7409.48
	4784.81	856.35	6049.97	11342.1		2761.72	68.43	3900.46	4529.89
	4766.64	803.58	6047.11	10884.3		3024.43	179.65	3836.37	5215.92
	4736.07	800.9	6045.06	11239.9		2968.88	176.93	3788.33	5236.22
	4767.55	838.59	5966.53	11225.4		4159.67	619.17	4734.01	7406.1
	3909.71	262.95	5829.37	8164.39		4013.97	534.55	4537.76	7410.97
	4645.59	852.84	5795.29	10975.8		2769.03	60.27	3899	4531.24
	4636.11	767.87	5768.51	10846.7		3023.04	166.4	3848.45	5217.11
	3714.22	131.61	5780.1	7732.38		2963.87	181.82	3787.87	5237.08
	3729.93	226.04	5497.04	7949.15		4158.19	603.63	4748.08	7407.45
	4310.49	666.1	5461.54	9933.33		4017.86	536.73	4529.24	7413.22
	4394.72	773.47	5438.86	10059		2767.65	64.15	3893.87	4533.77
	3701.78	237.02	5438.87	7947.1		3017.02	178.11	3840.45	5219.97
	4229.03	638.94	5443.9	9522.56		2977.23	186.99	3766.47	5239.91
	3657.03	178.06	5408.67	7899.31		4159.42	619.97	4729.31	7409.7
	4313.04	718.96	5413.52	9927.15		4027.78	519.78	4533.7	7414.14
	4357	766.32	5405.23	9990.4		2755.36	53.28	3915.27	4534.48
	4041.65	495.93	5362.49	8993.88		2999.29	187.81	3848.94	5220.31
	3334.08	65.73	5361.79	7061.36		2974.34	185.84	3770.05	5240.23
	4143.68	646.12	5333.49	9420.33		4160.82	621.08	4725.99	7410.47
	4265.19	700.01	5248.5	9710.77		4019.39	525.09	4536.33	7414.92
	4171.19	641.81	5215.62	9604.02		2752.01	52.39	3918.22	4535.5
	3880.02	482.77	5204.69	8811.83		3019.62	162.65	3848.98	5222.49
	4202.85	685.07	5198.48	9636.81		2975.6	185.75	3766.26	5242.45
	4220.11	716.33	5203.3	9672.43		4160.22	617.47	4727.53	7412.48
	4234.28	765.43	5175.81	9698.96		4015.33	535.61	4528.27	7417.08
	4062.87	613.47	5160.18	9179.11		2757.93	70.82	3893.03	4537.6
	4128.03	837.98	4925.26	9713.32		3009.66	172.86	3847.91	5223.97
	3101.41	107.1	4919.29	6852.98		2955.56	185.45	3784.78	5243.99
	4029.2	706.37	4879.97	9255.46		4164.22	594.04	4742.62	7414.42
	3226.51	181.2	4757.74	7588.87		4014.12	538.02	4524.17	7419.74
	3114.96	212.95	4484.73	7438.99		2742.47	70.71	3905.14	4540.55
	3056.05	230.5	4188.36	7448.91		3017.7	187.63	3823.59	5226.37
	3373.9	645.3	3707.19	7706.35		2951.83	169.92	3799.53	5246.68
	5064.93	599.03	6812.95	11099.1		4139.29	618.09	4743.26	7416.44
	5143.98	904.9	6500.56	12129.4		4017.65	520.62	4535.24	7420.82
	5027.51	782.21	6464.57	11883.4		2756.3	40.98	3917.51	4541.34
	4652.95	469.16	6414.03	9995.23		3008.31	171.74	3846.66	5227.05
	4945.2	792.36	6373.16	11727.8		2962.07	161.31	3796.56	5247.16
	4995.68	895.57	6241.98	11750.7		4169.6	585.16	4742.12	7417.16
	4858.87	801.42	6220.56	11527.4		4024.97	551.75	4498.51	7421.68
	4858.07	819.07	6105.27	11423.5		2762.11	64.6	3889.09	4542.24
	4789.91	832.16	6060.43	11351.7		3014.64	187.19	3825.11	5228.02
	4771.67	801.36	6034.66	10894.1		2970.27	182.67	3767.44	5248.4
	4760.64	789.55	6022.68	11249.5		4152.8	599.9	4744.23	7418.24
	4754.44	822.75	5986.3	11235.2		4028.81	527.82	4514.82	7423.11
	3911.24	256.22	5825	8174.27		2765.21	62.28	3886.67	4543.46
	4647.4	833.91	5803.34	10985.6		3018.54	179.57	3826.76	5229.22
	4610.42	765.31	5787.01	10856.5		2976.6	171.75	3769.99	5249.32
	3685.52	149.57	5779.98	7742.56		4145.4	619.43	4732.85	7419.07
	3744.78	220.66	5478.26	7958.72		3997.58	540.5	4533.93	7423.6
	4307.98	680.8	5439.21	9942.94		2748.79	58.15	3906.37	4543.88
	4391.61	746.89	5460.31	10068.3		3021.37	178.18	3824.71	5229.63
	3679.54	248.43	5440.9	7955.47		2968.13	153.16	3795.1	5249.58
	4252.4	633.87	5417.42	9530.99		4152.95	606.14	4737.02	7419.41
	3622.16	184.36	5428.59	7907.71		4014.11	534.33	4522.7	7423.87
	4330.87	703.04	5404.13	9935.29		2761.79	60	3891.37	4544.15
	4377.8	749.21	5393.23	9999.44		3015.7	192.7	3816.73	5229.97
	4042.41	492.02	5356.63	9003.07		2951.38	172.32	3793.95	5249.95
	3354.72	46.34	5352.22	7070.5		4144.54	620.24	4731.98	7419.91
	4160.53	644.62	5309.31	9429.26		4004.74	536.84	4529.2	7424.37
	4266.33	687.57	5251.57	9719.53		2737.42	60.27	3914.6	4544.92
	4172.97	633.25	5214.44	9612.35		3012.95	182.8	3827.23	5231.07
	3882.8	465.06	5212.19	8819.99		2951.47	170.44	3794.29	5251.04
	4184.1	692.91	5201.12	9644.79		4145.71	610.16	4738.95	7420.82
	4228.06	714.4	5189.3	9680.51		4018.29	543.74	4508.17	7425.39
	4224.37	740.09	5203.77	9707.25		2765.79	42.5	3901.51	4545.7
	4046	590.86	5192.78	9186.88		3007.63	179.02	3834.93	5231.98
	4137.59	827.66	4918.67	9721.11		2957.12	169.62	3788.34	5251.94
	3097.02	92.77	4930.85	6860.72		4156.15	621.88	4716.43	7421.99
	4014.71	710.58	4881.68	9263.88		4022.89	537.01	4507.6	7427.18
	3216.49	187.17	4752.85	7597.59		2743.95	57.33	3907.72	4547.51
	3098.79	210.83	4494.36	7447.74		3024.13	167.88	3827.08	5233.26
	3033.69	237.63	4194.83	7457.39		2944.2	180.97	3789.17	5253.44
	3376.73	620.49	3721.67	7714.86		4143.41	617.57	4731.7	7423.19
	5058.02	595.99	6814.43	11107.7		4026.65	524.53	4514.72	7427.6
	5147.63	896.74	6497.59	12137.2		2736.74	54.91	3916.55	4548.01
	5010.01	768.27	6488.79	11891.2		2995.64	174.46	3848.87	5233.88
	4654.12	463.92	6410.56	10003		2966.96	173.7	3772.4	5253.97
	4965.13	791.67	6346.37	11735.4		4168.16	611	4711.85	7424.11
	4982.41	886.59	6256.84	11758.5		4001.67	550.61	4514.73	7428.62
	4862.69	778.24	6233.02	11535.2		2763.64	47.53	3895.03	4549.15
	4834.98	842.87	6095.69	11431.5		3007.53	156.34	3852.1	5235.06
	4798.03	821.68	6055.51	11359.4		2958.74	185.22	3768.81	5255.08
	4760.81	787.67	6052	10901.9		4158.69	616.46	4715.01	7425.26
	4754.87	799.43	6010.63	11257.1		4019.65	538.94	4506.02	7429.79
	4751.57	814.76	5990.56	11242.1		2737.9	67.61	3901.18	4550.25
	3921.25	260.42	5803.63	8181.3		3022.68	156.62	3835.59	5236
	4642.04	861.62	5772.66	10992.9		2961.09	177.17	3772.74	5255.98
	4622.7	756.32	5776.68	10864		4170.24	599.34	4718.47	7425.77
	3710.16	134.74	5763.45	7749.92		4017.55	542.88	4503.84	7430.38
	3709.17	215.15	5512.29	7966.02		2762.76	61.81	3880.92	4550.83
	4307.88	674.13	5438.93	9950.28		3013.98	173.84	3827.57	5236.87
	4384.44	770.17	5435.83	10075.8		2969.84	165.23	3773.03	5257.57
	3691.55	237.59	5432.63	7963.03		4167.69	604.31	4714.54	7427.43
	4220.32	639.56	5436.11	9538.47		4005.85	537.03	4519.08	7431.92
	3633.71	176.66	5417.45	7915.35		2731.5	62.67	3909.61	4552.36
	4312.55	699.25	5418.64	9943.04		3022.05	170.1	3821.45	5238.12
	4381.01	747.63	5384.7	10006.4		2950.61	175.53	3782.26	5258.1
	4010.58	508.07	5364.49	9010.37		4157.32	595.84	4732.09	7427.91
	3332.66	67.42	5345.15	7077.73		4007.96	522.14	4529.89	7432.48
	4159.77	639.38	5308.29	9436.51		2750.38	54.66	3897.3	4552.99
	4243.98	681.78	5272.55	9726.92		3015.69	167.85	3828.98	5238.87
	4141.32	630	5240.94	9620.86		2954.29	159.89	3791.36	5259.36
	3901.74	446.85	5203.6	8828.61		4145.98	597.11	4740.75	7429.21
	4194.79	689.75	5184.96	9653.58		4005.84	518.05	4534.44	7433.58
	4218.55	715.23	5189.05	9689.43		2733.14	61.17	3907.33	4554.07
	4215.84	752.8	5190.13	9716.24		2990.68	183.58	3838.24	5240.08
	4061.58	581.48	5177.1	9196.78		2976.98	168.06	3760.38	5260.06
	4122.27	812.3	4940.22	9730.85		4147.57	620.77	4716.78	7429.88
	3119.56	79.67	4912.17	6870.53		4011.35	521.04	4525.37	7434.29
	3993.53	707.79	4896.57	9273.07		2741.2	70.41	3890.24	4554.6
	3227.71	155.4	4765.61	7606.68		3021.02	172.08	3818.01	5240.39
	3102.04	206.63	4486.07	7457.18		2943.67	170.28	3791.36	5260.34
	3051.78	208	4198.02	7466.96		4155.03	597.13	4730.59	7430.13
	3343.86	627.43	3737.75	7724.42		4022.56	527.56	4507.07	7435.27
	5047.03	596.82	6815.29	11117		2768.01	40.41	3889.45	4555.72
	5114.53	916.46	6500.82	12146.5		3011.07	153.3	3843.8	5241.5
	4995.44	762.2	6500.22	11900.6		2966.99	167.93	3768.91	5261.41
	4648.64	462.19	6408.53	10012.3		4161.06	593.84	4726.32	7431.19
	4965.21	774.99	6354.14	11744.9		4028.27	530.76	4498.07	7435.58
	4972.95	903.49	6239.12	11768.1		2745.04	50.73	3902.86	4555.86
	4860.78	800.97	6201.79	11544.8		2998.51	177.03	3834.53	5241.65
	4849.79	823.06	6091.65	11441.4		2969.98	149.33	3782.35	5261.87
	4794.38	827.79	6042.79	11369.5		4141.78	590.62	4747.72	7431.89
	4763.32	806.69	6020.03	10911.6		4000.1	520.16	4535.13	7436.26
	4744.13	799.75	6011.04	11267.1		2769.81	47.51	3880.01	4556.71
	4748.64	839.64	5957.34	11252.5		2987.15	171.78	3849.63	5242.55
	3907.5	243.97	5824.32	8191.47		2962.64	156.62	3781.6	5263.1
	4644.79	839.17	5782.82	11003.4		4144.02	618.36	4718.69	7433.16
	4625.26	746.64	5773.94	10874.3		4012.36	526.46	4515.54	7437.6
	3711.74	122.79	5764.03	7760.2		2735.74	71.39	3890.93	4557.9
	3720.19	210.98	5495.36	7976.31		3019.25	154.01	3832.29	5243.79
	4325.92	646.25	5439.69	9960.5		2961.53	165.56	3773.35	5264.13
	4384.29	759.35	5437.09	10086		4166.46	590.26	4720.9	7433.98
	3669.78	241.79	5438.81	7974.27		4008.47	517.92	4526.25	7438.43
	4221.34	646.77	5415.22	9550.9		2747.61	51.4	3896.21	4558.82
	3628.5	174.1	5412.06	7928.64		3005.13	182.44	3819.58	5244.56
	4310.94	718.66	5386.85	9956.33		2963.23	155.03	3780.65	5264.64
	4351.14	736.19	5413.14	10019.8		4147.4	583.4	4745.61	7434.52
	4006.71	486.91	5377.5	9023.24		3992.5	552.58	4509.89	7439.05
	3339.13	45.74	5348.29	7090.69		2756.69	30.52	3905.56	4559.34
	4142.04	647.96	5303.93	9449.72		2993.14	159.56	3851.55	5245.31
	4242.13	702.44	5239.06	9740.84		2964.38	174.33	3761.2	5265.24
	3320.79	71.89	5238.19	6899.58		4144.38	585.11	4746.48	7435.01
	3164.62	70.4	5007.1	6826.1		4014.32	531.45	4506.72	7439.57
	3156.5	70.34	4954.25	6787.7		2741.07	70.08	3884.26	4560.06
	2828.01	32.28	4506.31	6821.22		2999.09	171.45	3833.82	5246.12
	3320.79	71.89	5238.19	6899.58		2969.84	161.82	3765.94	5266.27
	3164.62	70.4	5007.1	6826.1		4134.27	596.12	4745.37	7436.03
	3156.5	70.34	4954.25	6787.7		4005.79	542.69	4503.91	7440.51
	2828.01	32.28	4506.31	6821.22		2744.77	68.01	3881.4	4560.95
	3320.79	71.89	5238.19	6899.58		3006.88	178.57	3818.79	5246.74
	3164.62	70.4	5007.1	6826.1		2943.35	173.77	3781.05	5266.69
	3156.5	70.34	4954.25	6787.7		4148.2	595.83	4731.02	7436.61
	2828.01	32.28	4506.31	6821.22		3995	522.34	4532.56	7441.11
	3320.79	71.89	5238.19	6899.58		2766.37	46.11	3879.11	4561.52
	3164.62	70.4	5007.1	6826.1		2989.77	179.31	3834.18	5247.65
	3156.5	70.34	4954.25	6787.7		2943.44	172.59	3780.99	5267.58
	2828.01	32.28	4506.31	6821.22		4159.2	596.3	4718.73	7437.34
	3320.79	71.89	5238.19	6899.58		3996.99	516.75	4534.78	7441.86
	3164.62	70.4	5007.1	6826.1		2737.15	47.41	3905.27	4563.12
	3156.5	70.34	4954.25	6787.7		3017.66	150.47	3831.09	5248.92
	2828.01	32.28	4506.31	6821.22		2963.7	168.62	3762.61	5269.07
	3320.79	71.89	5238.19	6899.58		4153.42	584.64	4732.94	7439.23
	3164.62	70.4	5007.1	6826.1		3991.55	534.69	4521.44	7443.93
	3156.5	70.34	4954.25	6787.7		2756.3	29.8	3900	4564.98
	2828.01	32.28	4506.31	6821.22		3008.12	150.5	3838.48	5250.72
	3190.96	201.75	4800.1	7193.73		2964.2	152.01	3775.18	5270.83
	3145.64	127.33	4783.18	7102.73		4134.39	587.79	4747.39	7440.69
	3190.96	201.75	4800.1	7193.73		4013.57	511.59	4518.89	7445.28
	3145.64	127.33	4783.18	7102.73		2756.21	42.02	3887.82	4565.94
	3190.96	201.75	4800.1	7193.73		3007.51	158.07	3830.98	5251.76
	3145.64	127.33	4783.18	7102.73		2940.79	157.14	3792.72	5271.86
	3190.96	201.75	4800.1	7193.73		4143.49	600.86	4725.06	7441.8
	3145.64	127.33	4783.18	7102.73		3991.62	542.33	4511.55	7446.36
	3190.96	201.75	4800.1	7193.73		2734.47	31.35	3918.32	4566.78
	3145.64	127.33	4783.18	7102.73		2995.77	169.98	3831.01	5252.49
	3190.96	201.75	4800.1	7193.73		2959.68	158.56	3771.67	5272.59
	3145.64	127.33	4783.18	7102.73		4146.71	608.71	4713.71	7442.62
	3777.54	251.33	5547.16	7882.38		4003.81	538.91	4501.69	7447.04
	3640.48	201.87	5397.54	7827.12		2747.93	50.29	3886.43	4567.75
	3665.93	284.44	5340.31	7709.14		3006.69	158.06	3829.64	5253.62
	3212.72	260.04	4624.49	7374.86		2950.13	176.49	3763.77	5273.53
	3777.54	251.33	5547.16	7882.38		4146.59	609.05	4712.44	7443.55
	3640.48	201.87	5397.54	7827.12		3999.76	543.09	4500.57	7448.2
	3665.93	284.44	5340.31	7709.14		2741.14	33.01	3908.08	4568.53
	3212.72	260.04	4624.49	7374.86		2997.47	164.98	3831.31	5254.67
	3777.54	251.33	5547.16	7882.38		2956.13	155.57	3775.36	5274.8
	3640.48	201.87	5397.54	7827.12		4164.39	582.52	4717.37	7444.79
	3665.93	284.44	5340.31	7709.14		4003.62	520.9	4515.8	7449.17
	3212.72	260.04	4624.49	7374.86		2764.45	31.18	3885.28	4569.51
	3777.54	251.33	5547.16	7882.38		2998.26	176.19	3819.52	5255.33
	3640.48	201.87	5397.54	7827.12		2939.55	178.56	3769.28	5276.25
	3665.93	284.44	5340.31	7709.14		4137.34	616.37	4710.94	7447.03
	3212.72	260.04	4624.49	7374.86		4001.3	522.45	4513.03	7452.31
	3777.54	251.33	5547.16	7882.38		2733.98	64.88	3881.27	4572.72
	3640.48	201.87	5397.54	7827.12		2990.1	153.59	3844.49	5258.57
	3665.93	284.44	5340.31	7709.14		2940.38	150.31	3791.53	5278.54
	3212.72	260.04	4624.49	7374.86		4142.89	582.17	4734.99	7448.38
	3777.54	251.33	5547.16	7882.38		3999.75	535.64	4501.77	7452.98
	3640.48	201.87	5397.54	7827.12		2735.73	60.72	3881.79	4574.01
	3665.93	284.44	5340.31	7709.14		2993.6	177.52	3817.77	5259.76
	3212.72	260.04	4624.49	7374.86		2962.73	155.27	3763.32	5279.68
	3980.31	299.73	5668.93	8344.21		4138.28	612.26	4710.88	7449.48
	3920.95	320.94	5536.89	8238.28		3992.08	533.3	4510.49	7453.9
	3810.69	348.24	5333.16	8105.82		2747.86	43.59	3884.48	4574.69
	3151.32	280.39	4310.59	7434.25		2988.14	181.25	3818.75	5260.69
	2988.55	306.77	4010.63	7218.65		2961.57	157.9	3760.9	5280.68
	2789.71	292.01	3726.69	6840.87		4134.76	593.08	4730.65	7450.54
	3980.31	299.73	5668.93	8344.21		4000	533.69	4499.88	7455.89
	3920.95	320.94	5536.89	8238.28		2747.39	35.09	3890.85	4576.27
	3810.69	348.24	5333.16	8105.82		2987.4	165.6	3831.5	5262.62
	3151.32	280.39	4310.59	7434.25		2955.18	162.48	3760.65	5282.78
	2988.55	306.77	4010.63	7218.65		4151.36	588.98	4715.07	7452.85
	2789.71	292.01	3726.69	6840.87		4008.79	510.87	4509.08	7458.3
	3980.31	299.73	5668.93	8344.21		2731.95	50.02	3889.88	4578.67
	3920.95	320.94	5536.89	8238.28		2992.73	150.41	3837.95	5264.4
	3810.69	348.24	5333.16	8105.82		2944.04	147.9	3782.9	5284.66
	3151.32	280.39	4310.59	7434.25		4154.59	585.16	4713.29	7454.59
	2988.55	306.77	4010.63	7218.65		4002.69	510.69	4513.76	7459.66
	2789.71	292.01	3726.69	6840.87		2731.82	43.07	3894.34	4580.38
	3980.31	299.73	5668.93	8344.21		2991.58	171.98	3817.42	5266.11
	3920.95	320.94	5536.89	8238.28		2940.92	168.61	3765.44	5286.1
	3810.69	348.24	5333.16	8105.82		4132.55	591.46	4726.42	7457.3
	3151.32	280.39	4310.59	7434.25		3888.79	391.32	4740.28	7256.27
	2988.55	306.77	4010.63	7218.65		3577.68	349.5	4295.01	6291.86
	2789.71	292.01	3726.69	6840.87		3583.36	348.06	4290.72	6292.08
	3980.31	299.73	5668.93	8344.21		2814.74	170.97	3492.82	4849.56
	3920.95	320.94	5536.89	8238.28		2662.6	141.99	3381.84	4581.75
	3810.69	348.24	5333.16	8105.82		3918.6	414.67	4738.35	7204.6
	3151.32	280.39	4310.59	7434.25		3583.29	346.93	4286.06	6297.16
	2988.55	306.77	4010.63	7218.65		3577.86	345.2	4292.99	6298.38
	2789.71	292.01	3726.69	6840.87		2813.4	174.2	3483.55	4854.23
	3980.31	299.73	5668.93	8344.21		2666.21	139.97	3377.22	4584.67
	3920.95	320.94	5536.89	8238.28		3920.36	410.4	4739.33	7207.36
	3810.69	348.24	5333.16	8105.82		3581.35	347.12	4284.82	6299.58
	3151.32	280.39	4310.59	7434.25		3579.72	345.2	4288.17	6300.6
	2988.55	306.77	4010.63	7218.65		2808.57	175.64	3483.6	4856.65
	4388.61	461.84	6111.58	9160.89		2662.13	141.9	3375.92	4586.93
	4345.73	523.11	5987.28	9098.08		3920.5	408.04	4739.83	7209.61
	4388.61	461.84	6111.58	9160.89		3570.89	342.75	4295.91	6304.96
	4345.73	523.11	5987.28	9098.08		3571.58	347.69	4286.84	6305.72
	4388.61	461.84	6111.58	9160.89		2801.68	173.81	3486.77	4862.24
	4345.73	523.11	5987.28	9098.08		2658.86	136.13	3381.33	4592.27
	4388.61	461.84	6111.58	9160.89		3910.84	411.19	4738.21	7215.49
	4345.73	523.11	5987.28	9098.08		3560.7	348.7	4295.03	6307.42
	4388.61	461.84	6111.58	9160.89		3580.69	336.09	4291.77	6307.65
	4345.73	523.11	5987.28	9098.08		2814.17	160.23	3491.37	4863.86
	4388.61	461.84	6111.58	9160.89		2661.63	138.57	3372.27	4594.18
	4345.73	523.11	5987.28	9098.08		3915.5	407.61	4736.61	7216.98
	4175.4	594.7	5555.14	9087.87		3562.68	346.11	4294.91	6308.86
	4041.91	592.89	5381.72	8943.34		3576.01	338.4	4291.49	6309.18
	3675.66	482.21	4771.38	8298.95		2808.44	172.18	3478.31	4865.04
	4175.4	594.7	5555.14	9087.87		2656.03	142.95	3370.68	4595.09
	4041.91	592.89	5381.72	8943.34		3924.93	400.08	4735.68	7218.47
	3675.66	482.21	4771.38	8298.95		3574.61	346.7	4279	6310.47
	4175.4	594.7	5555.14	9087.87		3575.79	346.42	4277.98	6310.6
	4041.91	592.89	5381.72	8943.34		2814.96	168.61	3474.5	4866.63
	3675.66	482.21	4771.38	8298.95		2662.54	136.68	3370.63	4596.92
	4175.4	594.7	5555.14	9087.87		3913.82	413.34	4726.47	7219.68
	4041.91	592.89	5381.72	8943.34		3569.22	338.16	4295.87	6311.84
	3675.66	482.21	4771.38	8298.95		3582.51	341.43	4276.52	6311.85
	4175.4	594.7	5555.14	9087.87		2813.69	160.51	3486.57	4867.74
	4041.91	592.89	5381.72	8943.34		2657.94	139.67	3370.17	4597.71
	3675.66	482.21	4771.38	8298.95		3912.46	403.84	4740.54	7220.93
	4175.4	594.7	5555.14	9087.87		3572.79	339.49	4287.35	6313.93
	4041.91	592.89	5381.72	8943.34		3581.24	343.81	4271.4	6314.19
	3675.66	482.21	4771.38	8298.95		2808.16	167.67	3478.58	4870.38
	5014.29	746.43	6645.09	10877.8		2670.21	142.82	3348.79	4600.34
	4358.14	660.37	5682.99	9676.28		3913.59	413.83	4721.79	7223.01
	4211.14	660.11	5421.56	9362.93		3581.9	329.13	4291.81	6314.78
	3986.69	651.37	5127.91	9035.56		3569.95	337.16	4292.77	6314.84
	3723.94	521.01	4684.08	8451.32		2791.87	173.59	3487.07	4870.7
	3622.31	514.65	4551.79	8301.79		2667.55	142.13	3352.36	4600.62
	3505.59	554.9	4305.35	8056.92		3914.88	414.51	4718.47	7223.72
	5014.29	746.43	6645.09	10877.8		3574.2	332.38	4294.44	6315.51
	4358.14	660.37	5682.99	9676.28		3566.88	336.62	4295.72	6315.79
	4211.14	660.11	5421.56	9362.93		2810.55	158.22	3487.11	4872.72
	3986.69	651.37	5127.91	9035.56		2668.71	142.07	3348.58	4602.68
	3723.94	521.01	4684.08	8451.32		3914.33	412.3	4720	7225.59
	3622.31	514.65	4551.79	8301.79		3570.46	338.8	4286.39	6317.51
	3505.59	554.9	4305.35	8056.92		3572.31	347.88	4270.56	6317.73
	5014.29	746.43	6645.09	10877.8		2801.4	164.46	3486.03	4874.09
	4358.14	660.37	5682.99	9676.28		2650.31	141.89	3367.09	4604.1
	4211.14	660.11	5421.56	9362.93		3918	397.98	4735.08	7227.39
	3986.69	651.37	5127.91	9035.56		3569.35	340.28	4282.29	6319.97
	3723.94	521.01	4684.08	8451.32		3558.11	347.82	4282.66	6320.46
	3622.31	514.65	4551.79	8301.79		2808.78	173.49	3461.73	4876.31
	3505.59	554.9	4305.35	8056.92		2646.88	132.39	3381.82	4606.6
	5014.29	746.43	6645.09	10877.8		3895.11	412.68	4735.72	7229.25
	4358.14	660.37	5682.99	9676.28		3572.59	329.64	4293.35	6320.97
	4211.14	660.11	5421.56	9362.93		3570.81	329.64	4295.01	6321.19
	3986.69	651.37	5127.91	9035.56		2800.17	163.78	3484.78	4876.94
	3723.94	521.01	4684.08	8451.32		2656.29	127.13	3378.86	4607.05
	3622.31	514.65	4551.79	8301.79		3582.02	326.03	4287.65	6321.62
	3505.59	554.9	4305.35	8056.92		2810.18	176.56	3454.11	4877.5
	5014.29	746.43	6645.09	10877.8
	4358.14	660.37	5682.99	9676.28
	4211.14	660.11	5421.56	9362.93
	3986.69	651.37	5127.91	9035.56
	3723.94	521.01	4684.08	8451.32
	3622.31	514.65	4551.79	8301.79
	3505.59	554.9	4305.35	8056.92
	5014.29	746.43	6645.09	10877.8
	4358.14	660.37	5682.99	9676.28
	4211.14	660.11	5421.56	9362.93
	3986.69	651.37	5127.91	9035.56
	3723.94	521.01	4684.08	8451.32
	3622.31	514.65	4551.79	8301.79
	3505.59	554.9	4305.35	8056.92
	4534.21	864.41	5613.62	10240
	4483.97	857.82	5607.48	10203.7
	4415.03	818.47	5522.09	10044.8
	4388.68	810.56	5514.79	10027.8
	4151.52	785.86	5138.63	9501.78
	3628.71	639.63	4286.96	8298.78
	4534.21	864.41	5613.62	10240
	4483.97	857.82	5607.48	10203.7
	4415.03	818.47	5522.09	10044.8
	4388.68	810.56	5514.79	10027.8
	4151.52	785.86	5138.63	9501.78
	3628.71	639.63	4286.96	8298.78
	4534.21	864.41	5613.62	10240
	4483.97	857.82	5607.48	10203.7
	4415.03	818.47	5522.09	10044.8
	4388.68	810.56	5514.79	10027.8
	4151.52	785.86	5138.63	9501.78
	3628.71	639.63	4286.96	8298.78
	4534.21	864.41	5613.62	10240
	4483.97	857.82	5607.48	10203.7
	4415.03	818.47	5522.09	10044.8
	4388.68	810.56	5514.79	10027.8
	4151.52	785.86	5138.63	9501.78
	3628.71	639.63	4286.96	8298.78
	4534.21	864.41	5613.62	10240
	4483.97	857.82	5607.48	10203.7
	4415.03	818.47	5522.09	10044.8
	4388.68	810.56	5514.79	10027.8
	4151.52	785.86	5138.63	9501.78
	3628.71	639.63	4286.96	8298.78
	4534.21	864.41	5613.62	10240
	4483.97	857.82	5607.48	10203.7
	4415.03	818.47	5522.09	10044.8
	4388.68	810.56	5514.79	10027.8
	4151.52	785.86	5138.63	9501.78
	3628.71	639.63	4286.96	8298.78
	4922.8	927.79	6251.23	11564.9
	4761.29	877.6	6044.61	11194.2
	4778.17	1000.32	5959.46	11232
	4745.8	910.51	5930.11	11088.4
	4782.86	1028.84	5918.24	11216.5
	4782.64	1032.4	5898.34	11196.3
	4723.84	901.29	5891.84	11024
	4611.7	994.43	5660.56	10797.5
	4580.02	968.34	5643.86	10735.7
	4294.08	845.31	5289.63	10054.8
	3604.28	793.98	3877.09	8125.84
	4922.8	927.79	6251.23	11564.9
	4761.29	877.6	6044.61	11194.2
	4778.17	1000.32	5959.46	11232
	4745.8	910.51	5930.11	11088.4
	4782.86	1028.84	5918.24	11216.5
	4782.64	1032.4	5898.34	11196.3
	4723.84	901.29	5891.84	11024
	4611.7	994.43	5660.56	10797.5
	4580.02	968.34	5643.86	10735.7
	4294.08	845.31	5289.63	10054.8
	3604.28	793.98	3877.09	8125.84
	4922.8	927.79	6251.23	11564.9
	4761.29	877.6	6044.61	11194.2
	4778.17	1000.32	5959.46	11232
	4745.8	910.51	5930.11	11088.4
	4782.86	1028.84	5918.24	11216.5
	4782.64	1032.4	5898.34	11196.3
	4723.84	901.29	5891.84	11024
	4611.7	994.43	5660.56	10797.5
	4580.02	968.34	5643.86	10735.7
	4294.08	845.31	5289.63	10054.8
	3604.28	793.98	3877.09	8125.84
	4922.8	927.79	6251.23	11564.9
	4761.29	877.6	6044.61	11194.2
	4778.17	1000.32	5959.46	11232
	4745.8	910.51	5930.11	11088.4
	4782.86	1028.84	5918.24	11216.5
	4782.64	1032.4	5898.34	11196.3
	4723.84	901.29	5891.84	11024
	4611.7	994.43	5660.56	10797.5
	4580.02	968.34	5643.86	10735.7
	4294.08	845.31	5289.63	10054.8
	3604.28	793.98	3877.09	8125.84
	4922.8	927.79	6251.23	11564.9
	4761.29	877.6	6044.61	11194.2
	4778.17	1000.32	5959.46	11232
	4745.8	910.51	5930.11	11088.4
	4782.86	1028.84	5918.24	11216.5
	4782.64	1032.4	5898.34	11196.3
	4723.84	901.29	5891.84	11024
	4611.7	994.43	5660.56	10797.5
	4580.02	968.34	5643.86	10735.7
	4294.08	845.31	5289.63	10054.8
	3604.28	793.98	3877.09	8125.84
	4922.8	927.79	6251.23	11564.9
	4761.29	877.6	6044.61	11194.2
	4778.17	1000.32	5959.46	11232
	4745.8	910.51	5930.11	11088.4
	4782.86	1028.84	5918.24	11216.5
	4782.64	1032.4	5898.34	11196.3
	4723.84	901.29	5891.84	11024
	4611.7	994.43	5660.56	10797.5
	4580.02	968.34	5643.86	10735.7
	4294.08	845.31	5289.63	10054.8
	5284.1	1080.4	6348.54	11863.5
	5152.49	1125.58	6170.68	11631.5
	4996.44	977.23	6051.1	11283.3
	5026.07	1128.95	5972.69	11343.8
	4567.67	570.18	5940.9	9037.73
	4593.23	634.79	5895.83	9488.35
	4869.58	1118.58	5716.27	10960.4
	4155.65	354.76	5673.03	8415.88
	4166.32	367.31	5647.56	8355.01
	4782.99	1056.15	5626.21	10774.1
	4679.75	947.33	5574.37	10212.3
	3905.14	272.08	5561.52	7863.94
	3881.06	220.94	5536.07	7850.42
	3890.94	271.98	5476.89	7779.2
	3682.41	222.06	5238.44	7730.66
	4446.21	944.57	5231.57	9753.9
	3411.86	171.57	4899.92	7176.28
	3325.21	174.06	4856.68	7278.13
	3256.77	123.31	4817.97	6719.61
	3198.41	124.28	4748.33	6738.76
	3361.74	261.5	4708.72	7370.01
	3801.55	466.41	4699.37	8173.39
	4050.72	908.8	4695.7	9007.81
	3263.45	224.57	4654.48	7120.18
	3229.03	218.16	4623.75	7079.99
	3455.39	331.94	4598.36	7592
	3472.95	356.31	4598.36	7592.55
	3491.15	311	4545.08	7494.08
	3954.28	727.74	4490.09	8632.93
	3306.02	353.35	4335.1	7380.65
	3092.07	213.87	4249.74	7131.72
	3334.98	365.83	4210.92	7510.09
	3553.4	664.59	3988.02	7887.4
	2912.8	251.13	3972.98	7025.9
	3054.8	316.06	3941.26	6952.82
	5284.1	1080.4	6348.54	11863.5
	5152.49	1125.58	6170.68	11631.5
	4996.44	977.23	6051.1	11283.3
	5026.07	1128.95	5972.69	11343.8
	4567.67	570.18	5940.9	9037.73
	4593.23	634.79	5895.83	9488.35
	4869.58	1118.58	5716.27	10960.4
	4155.65	354.76	5673.03	8415.88
	4166.32	367.31	5647.56	8355.01
	4782.99	1056.15	5626.21	10774.1
	4679.75	947.33	5574.37	10212.3
	3905.14	272.08	5561.52	7863.94
	3881.06	220.94	5536.07	7850.42
	3890.94	271.98	5476.89	7779.2
	3682.41	222.06	5238.44	7730.66
	4446.21	944.57	5231.57	9753.9
	3411.86	171.57	4899.92	7176.28
	3325.21	174.06	4856.68	7278.13
	3256.77	123.31	4817.97	6719.61
	3198.41	124.28	4748.33	6738.76
	3361.74	261.5	4708.72	7370.01
	3801.55	466.41	4699.37	8173.39
	4050.72	908.8	4695.7	9007.81
	3263.45	224.57	4654.48	7120.18
	3229.03	218.16	4623.75	7079.99
	3455.39	331.94	4598.36	7592
	3472.95	356.31	4598.36	7592.55
	3491.15	311	4545.08	7494.08
	3954.28	727.74	4490.09	8632.93
	3306.02	353.35	4335.1	7380.65
	3092.07	213.87	4249.74	7131.72
	3334.98	365.83	4210.92	7510.09
	3553.4	664.59	3988.02	7887.4
	2912.8	251.13	3972.98	7025.9
	3054.8	316.06	3941.26	6952.82
	5284.1	1080.4	6348.54	11863.5
	5152.49	1125.58	6170.68	11631.5
	4996.44	977.23	6051.1	11283.3
	5026.07	1128.95	5972.69	11343.8
	4567.67	570.18	5940.9	9037.73
	4593.23	634.79	5895.83	9488.35
	4869.58	1118.58	5716.27	10960.4
	4155.65	354.76	5673.03	8415.88
	4166.32	367.31	5647.56	8355.01
	4782.99	1056.15	5626.21	10774.1
	4679.75	947.33	5574.37	10212.3
	3905.14	272.08	5561.52	7863.94
	3881.06	220.94	5536.07	7850.42
	3890.94	271.98	5476.89	7779.2
	3682.41	222.06	5238.44	7730.66
	4446.21	944.57	5231.57	9753.9
	3411.86	171.57	4899.92	7176.28
	3325.21	174.06	4856.68	7278.13
	3256.77	123.31	4817.97	6719.61
	3198.41	124.28	4748.33	6738.76
	3361.74	261.5	4708.72	7370.01
	3801.55	466.41	4699.37	8173.39
	4050.72	908.8	4695.7	9007.81
	3263.45	224.57	4654.48	7120.18
	3229.03	218.16	4623.75	7079.99
	3455.39	331.94	4598.36	7592
	3472.95	356.31	4598.36	7592.55
	3491.15	311	4545.08	7494.08
	3954.28	727.74	4490.09	8632.93
	3306.02	353.35	4335.1	7380.65
	3092.07	213.87	4249.74	7131.72
	3334.98	365.83	4210.92	7510.09
	3553.4	664.59	3988.02	7887.4
	2912.8	251.13	3972.98	7025.9
	3054.8	316.06	3941.26	6952.82
	5284.1	1080.4	6348.54	11863.5
	5152.49	1125.58	6170.68	11631.5
	4996.44	977.23	6051.1	11283.3
	5026.07	1128.95	5972.69	11343.8
	4567.67	570.18	5940.9	9037.73
	4593.23	634.79	5895.83	9488.35
	4869.58	1118.58	5716.27	10960.4
	4155.65	354.76	5673.03	8415.88
	4166.32	367.31	5647.56	8355.01
	4782.99	1056.15	5626.21	10774.1
	4679.75	947.33	5574.37	10212.3
	3905.14	272.08	5561.52	7863.94
	3881.06	220.94	5536.07	7850.42
	3890.94	271.98	5476.89	7779.2
	3682.41	222.06	5238.44	7730.66
	4446.21	944.57	5231.57	9753.9
	3411.86	171.57	4899.92	7176.28
	3325.21	174.06	4856.68	7278.13
	3256.77	123.31	4817.97	6719.61
	3198.41	124.28	4748.33	6738.76
	3361.74	261.5	4708.72	7370.01
	3801.55	466.41	4699.37	8173.39
	4050.72	908.8	4695.7	9007.81
	3263.45	224.57	4654.48	7120.18
	3229.03	218.16	4623.75	7079.99
	3455.39	331.94	4598.36	7592
	3472.95	356.31	4598.36	7592.55
	3491.15	311	4545.08	7494.08
	3954.28	727.74	4490.09	8632.93
	3306.02	353.35	4335.1	7380.65
	3092.07	213.87	4249.74	7131.72
	3334.98	365.83	4210.92	7510.09
	3553.4	664.59	3988.02	7887.4
	2912.8	251.13	3972.98	7025.9
	3054.8	316.06	3941.26	6952.82
	5284.1	1080.4	6348.54	11863.5
	5152.49	1125.58	6170.68	11631.5
	4996.44	977.23	6051.1	11283.3
	5026.07	1128.95	5972.69	11343.8
	4567.67	570.18	5940.9	9037.73
	4593.23	634.79	5895.83	9488.35
	4869.58	1118.58	5716.27	10960.4
	4155.65	354.76	5673.03	8415.88
	4166.32	367.31	5647.56	8355.01
	4782.99	1056.15	5626.21	10774.1
	4679.75	947.33	5574.37	10212.3
	3905.14	272.08	5561.52	7863.94
	3881.06	220.94	5536.07	7850.42
	3890.94	271.98	5476.89	7779.2
	3682.41	222.06	5238.44	7730.66
	4446.21	944.57	5231.57	9753.9
	3411.86	171.57	4899.92	7176.28
	3325.21	174.06	4856.68	7278.13
	3256.77	123.31	4817.97	6719.61
	3198.41	124.28	4748.33	6738.76
	3361.74	261.5	4708.72	7370.01
	3801.55	466.41	4699.37	8173.39
	4050.72	908.8	4695.7	9007.81
	3263.45	224.57	4654.48	7120.18
	3229.03	218.16	4623.75	7079.99
	3455.39	331.94	4598.36	7592
	3472.95	356.31	4598.36	7592.55
	3491.15	311	4545.08	7494.08
	3954.28	727.74	4490.09	8632.93
	3306.02	353.35	4335.1	7380.65
	3092.07	213.87	4249.74	7131.72
	3334.98	365.83	4210.92	7510.09
	3553.4	664.59	3988.02	7887.4
	2912.8	251.13	3972.98	7025.9
	3054.8	316.06	3941.26	6952.82
	4050.72	908.8	4695.7	9007.81
	3263.45	224.57	4654.48	7120.18
	3229.03	218.16	4623.75	7079.99
	3455.39	331.94	4598.36	7592
	3472.95	356.31	4598.36	7592.55
	3491.15	311	4545.08	7494.08
	3361.74	261.5	4708.72	7370.01
	4900.15	808.59	5196.13	11496.1
	4900.15	808.59	5196.13	11496.1
	4619.66	792.33	4871.31	10888.4
	4597.35	783.69	4857.44	10847.1
	3486.68	63.76	4672.27	6860.23
	3856.25	274.6	4670.31	8124.65
	3708.77	225.99	4637.94	7708.63
	4408.22	740.86	4618.69	10031.1
	4148.55	526.68	4596.81	8954.57
	4148.55	526.68	4596.81	8954.57
	4247.47	640	4561.64	9426.35
	3572.61	214.56	4455.79	7579.5
	3398.02	110.21	4392.8	7193.34
	4106.27	622.83	4382.56	9157.98
	3309.05	133.85	4255.81	7119.52
	3108.55	27.57	4174.71	6691.36
	3283.74	241.69	4024.75	7256.55
	3533.45	398.35	4003.38	7916.11
	3510.38	307.43	3958.73	7785.5
	3898.48	551.39	3930.59	8796.22
	3233.5	206.14	3849.12	7457.67
	2941.15	129.47	3770.55	6899.52
	3418.39	353.89	3748.59	7864.55
	3335.36	308.34	3704.7	7550.64
	3139.96	215.97	3700.43	7322.85
	3650.78	509.5	3689.01	8348.47
	3139.91	245.18	3624.87	7210.28
	3535.49	524.59	3505.98	8084
	2572.62	104.65	3245.83	6682.67
	4900.15	808.59	5196.13	11496.1
	4900.15	808.59	5196.13	11496.1
	4619.66	792.33	4871.31	10888.4
	4597.35	783.69	4857.44	10847.1
	3486.68	63.76	4672.27	6860.23
	3856.25	274.6	4670.31	8124.65
	3708.77	225.99	4637.94	7708.63
	4408.22	740.86	4618.69	10031.1
	4148.55	526.68	4596.81	8954.57
	4148.55	526.68	4596.81	8954.57
	4247.47	640	4561.64	9426.35
	3572.61	214.56	4455.79	7579.5
	3398.02	110.21	4392.8	7193.34
	4106.27	622.83	4382.56	9157.98
	3309.05	133.85	4255.81	7119.52
	3108.55	27.57	4174.71	6691.36
	3283.74	241.69	4024.75	7256.55
	3533.45	398.35	4003.38	7916.11
	3510.38	307.43	3958.73	7785.5
	3898.48	551.39	3930.59	8796.22
	3233.5	206.14	3849.12	7457.67
	2941.15	129.47	3770.55	6899.52
	3418.39	353.89	3748.59	7864.55
	3335.36	308.34	3704.7	7550.64
	3139.96	215.97	3700.43	7322.85
	3650.78	509.5	3689.01	8348.47
	3139.91	245.18	3624.87	7210.28
	3535.49	524.59	3505.98	8084
	2572.62	104.65	3245.83	6682.67
	4900.15	808.59	5196.13	11496.1
	4900.15	808.59	5196.13	11496.1
	4619.66	792.33	4871.31	10888.4
	4597.35	783.69	4857.44	10847.1
	3486.68	63.76	4672.27	6860.23
	3856.25	274.6	4670.31	8124.65
	3708.77	225.99	4637.94	7708.63
	4408.22	740.86	4618.69	10031.1
	4148.55	526.68	4596.81	8954.57
	4148.55	526.68	4596.81	8954.57
	4247.47	640	4561.64	9426.35
	3572.61	214.56	4455.79	7579.5
	3398.02	110.21	4392.8	7193.34
	4106.27	622.83	4382.56	9157.98
	3309.05	133.85	4255.81	7119.52
	3108.55	27.57	4174.71	6691.36
	3283.74	241.69	4024.75	7256.55
	3533.45	398.35	4003.38	7916.11
	3510.38	307.43	3958.73	7785.5
	3898.48	551.39	3930.59	8796.22
	3233.5	206.14	3849.12	7457.67
	2941.15	129.47	3770.55	6899.52
	3418.39	353.89	3748.59	7864.55
	3335.36	308.34	3704.7	7550.64
	3139.96	215.97	3700.43	7322.85
	3650.78	509.5	3689.01	8348.47
	3139.91	245.18	3624.87	7210.28
	3535.49	524.59	3505.98	8084
	2572.62	104.65	3245.83	6682.67
	4900.15	808.59	5196.13	11496.1
	4900.15	808.59	5196.13	11496.1
	4619.66	792.33	4871.31	10888.4
	4597.35	783.69	4857.44	10847.1
	3486.68	63.76	4672.27	6860.23
	3856.25	274.6	4670.31	8124.65
	3708.77	225.99	4637.94	7708.63
	4408.22	740.86	4618.69	10031.1
	4148.55	526.68	4596.81	8954.57
	4148.55	526.68	4596.81	8954.57
	4247.47	640	4561.64	9426.35
	3572.61	214.56	4455.79	7579.5
	3398.02	110.21	4392.8	7193.34
	4106.27	622.83	4382.56	9157.98
	3309.05	133.85	4255.81	7119.52
	3108.55	27.57	4174.71	6691.36
	3283.74	241.69	4024.75	7256.55
	3533.45	398.35	4003.38	7916.11
	3510.38	307.43	3958.73	7785.5
	3898.48	551.39	3930.59	8796.22
	3233.5	206.14	3849.12	7457.67
	2941.15	129.47	3770.55	6899.52
	3418.39	353.89	3748.59	7864.55
	3335.36	308.34	3704.7	7550.64
	3139.96	215.97	3700.43	7322.85
	3650.78	509.5	3689.01	8348.47
	3139.91	245.18	3624.87	7210.28
	3535.49	524.59	3505.98	8084
	2572.62	104.65	3245.83	6682.67
	4900.15	808.59	5196.13	11496.1
	4900.15	808.59	5196.13	11496.1
	4619.66	792.33	4871.31	10888.4
	4597.35	783.69	4857.44	10847.1
	3486.68	63.76	4672.27	6860.23
	3856.25	274.6	4670.31	8124.65
	3708.77	225.99	4637.94	7708.63
	4408.22	740.86	4618.69	10031.1
	4148.55	526.68	4596.81	8954.57
	4148.55	526.68	4596.81	8954.57
	4247.47	640	4561.64	9426.35
	3572.61	214.56	4455.79	7579.5
	3398.02	110.21	4392.8	7193.34
	4106.27	622.83	4382.56	9157.98
	3309.05	133.85	4255.81	7119.52
	3108.55	27.57	4174.71	6691.36
	3283.74	241.69	4024.75	7256.55
	3533.45	398.35	4003.38	7916.11
	3510.38	307.43	3958.73	7785.5
	3898.48	551.39	3930.59	8796.22
	3233.5	206.14	3849.12	7457.67
	2941.15	129.47	3770.55	6899.52
	3418.39	353.89	3748.59	7864.55
	4478.09	677.6	5602.69	10097
	4314.59	767.23	5186.89	9525.33
	3765.55	385.39	4688.94	7852.74
	3703.23	356.29	4680.34	7538
	3582.52	311.29	4623.25	7444.98
	3405.61	335.61	4282.48	7127.05
	2867.19	185.12	3975.43	6226.07
	2830.44	159.01	3948.16	6203
	3356.85	469.9	3855.02	7204.37
	2471.69	36.75	3802.61	5743.27
	2861.03	231.93	3737.92	6125.01
	4515.89	711.41	5593.58	10034.5
	4316.89	760.71	5179.57	9536.6
	3759.19	384.92	4684.04	7864.15
	3692.63	362.56	4674.59	7547.61
	3587.74	302.51	4620.03	7451.73
	3397.94	327.44	4287.28	7138.22
	2853.98	186.27	3976.26	6237.11
	2822.49	160.09	3944.22	6213.49
	3344.07	462.53	3864.97	7214.85
	2461.93	35.8	3802.6	5753.84
	2839.87	239.24	3740.74	6135.79
	4515.15	694.71	5601.01	10044.9
	4320.95	741.24	5185.71	9546.3
	3754.98	379.07	4684.25	7873.96
	3692.73	353.26	4674.26	7557.17
	3568.65	309.47	4622.18	7461.47
	3403.71	320.86	4282.55	7143.66
	2860.75	181.13	3969.85	6241.73
	2819.75	163.65	3939.34	6217.26
	3358.52	450.57	3857.86	7219.43
	2467.21	38.89	3789.47	5758.07
	2856.91	235.79	3722.5	6139.9
	4519	701.72	5585.26	10049.1
	4311.46	755.86	5175.87	9550.35
	3753.76	383.51	4676.98	7877.65
	3686.67	348.84	4680.88	7561.25
	3591.04	302.39	4602.52	7465.32
	3411.42	312.1	4280.01	7147.3
	2852.54	182.18	3973.49	6245.29
	2823.31	147.06	3948.82	6221.39
	3345.84	459.56	3856.37	7224.29
	2474.7	34.51	3781.34	5762.86
	2858.61	225.73	3725.86	6145.12
	4517.27	712.96	5570.1	10054
	4308.94	763.89	5165.33	9554.81
	3763.91	356.73	4690.1	7882.04
	3687.49	347.33	4677.57	7565.12
	3566.78	308.86	4616.51	7469.33
	3408.13	334.55	4255.76	7151.13
	2856.67	186.72	3959.89	6249.64
	2826.3	139.59	3949.71	6225.1
	3339.16	455.21	3865.32	7226.69
	2472.95	14.09	3800.85	5766.47
	2862.88	237.26	3706.11	6148.19
	4506.93	709.37	5581	10057.4
	4306.44	751.02	5177.67	9558.42
	3753.09	385.12	4667.38	7885.85
	3688.17	346.43	4673.08	7569.65
	3568.65	311.13	4607.48	7473.83
	3404.93	310.34	4278.97	7156.45
	2851.46	175.06	3971.39	6255.49
	2808.14	162.97	3937.11	6231.5
	3351.64	468.81	3831.68	7232.85
	2449.87	25.27	3807.53	5771.57
	2832.53	235.38	3734.06	6153.26
	4506	684.94	5602.7	10062.1
	4306.83	737.15	5186.89	9563.17
	3749.69	366.96	4685.3	7890.32
	3686.03	340.19	4677.74	7573.57
	3590.49	279.05	4614.42	7477.93
	3407.46	336.41	4245.29	7159.9
	2859.14	180.81	3954.64	6258.16
	2827.34	159.2	3919.07	6233.61
	3349.66	468.67	3831.21	7235.38
	2458.17	21.22	3800.96	5773.74
	2864.88	217.05	3717.12	6156.01
	4513.23	704.65	5571.53	10064.9
	4315.74	753.85	5157.4	9565.77
	3764.01	371.41	4662.9	7893.14
	3676.04	362.18	4662.18	7576.15
	3559.04	302.94	4619.12	7480.41
	3390.06	323.49	4274.42	7162.2
	2864.95	174.36	3953.32	6260.17
	2826.33	132.15	3946.53	6235.57
	3339	458.59	3851.23	7236.9
	2461.28	25.75	3791.41	5775.26
	2856.98	227.99	3712.79	6156.93
	4509.96	713.8	5564.27	10065.9
	4293.32	751.59	5181.87	9566.76
	3738.07	384.5	4674.82	7894.14
	3677.11	350.95	4671.73	7577.27
	3558.26	302.39	4619.19	7481.65
	3400.96	327.28	4257.34	7163.97
	2839.68	171.65	3980.35	6261.96
	2810.37	153.1	3939.06	6237.35
	3346.28	466.05	3833.85	7238.83
	2472.77	14.47	3789.5	5777.11
	2848.88	226.58	3719.96	6159.47
	4496.42	696.88	5593.46	10068.4
	4305.55	765.66	5151.56	9569.5
	3758.84	372.67	4662.21	7897.62
	4177.6	542.16	4971.75	9321.06
	4183.78	829.66	4771.43	9444.23
	3983.91	572.38	4605.07	8689.42
	4056.4	625.64	4504.31	8911.34
	2917.82	72.81	4354.72	6282.49
	3309.33	239.13	4299.85	6966.24
	3447.27	335.05	4265.29	7350.39
	3199.98	222.19	4120.68	6816.98
	2997.64	205.62	4028.64	6665.1
	3019.02	234.15	4020.9	6454.84
	3454.46	494.65	4020.64	7623.5
	2976.32	177.97	3988.1	6483.79
	2787.28	102.88	3988	5917.27
	3467.47	471.98	3948.16	7472.88
	3255.83	409.69	3930.4	7101.6
	3268.74	439.32	3894.29	7259.16
	2990.5	278.31	3829.63	6734.25
	3244.46	476.3	3794.24	7349.06
	2771.6	146.02	3748.74	6367.91
	2882.31	213.28	3715.07	6562.18
	2556.17	189.69	3367.75	5909.07
	4207.24	626.87	4975.36	9208.85
	4190.74	782.13	4764.51	9487.91
	3983.81	516.68	4611.87	8733.81
	4033.54	628.51	4485.07	8952.01
	2916.96	50.74	4341.43	6317.34
	3274.64	231.93	4307.29	7000.98
	3430.45	304.84	4276.88	7383.64
	3199.33	218.97	4094.78	6847.19
	2964.94	212.55	4025.77	6695.36
	3031.61	192.55	4015.47	6485.73
	3443.29	504.68	3992.08	7655.07
	2963.48	175.5	3973.5	6514.28
	2797.42	87.02	3964.27	5945.75
	3460.97	451.58	3945.09	7501.5
	3252.15	408.26	3908.11	7129.57
	3244.79	427.42	3900.63	7288.3
	3017.33	273.66	3788.26	6753.31
	3270.47	422.9	3799.08	7366.44
	2770.41	142.71	3737.94	6383.26
	2883.06	198.62	3711.24	6578.83
	2562.78	171.35	3359.38	5927.72
	4254.69	609.54	4924.95	9227.59
	4182.9	795.19	4741.79	9507.27
	3982.1	572.68	4545.65	8751.95
	4030.5	640.6	4460.56	8969.14
	2933.85	8.4	4345.98	6334.22
	3291.44	200.22	4302.74	7017.53
	3395.81	330.73	4272.86	7399.64
	3204.73	230.14	4064.04	6862.86
	2977.81	211.53	3997.59	6711.95
	3008.92	188.39	4027.61	6500.51
	3425.43	468.95	4027.75	7669.79
	2972.5	118.47	3998.39	6531.95
	2790.41	110.65	3933.56	5962.72
	3457.52	464.98	3920.26	7518.19
	3246.51	379.87	3922.73	7146.53
	3251.93	461.87	3846.65	7304.59
	2989.68	256.42	3813.98	6771.3
	3223.88	474.58	3782.12	7384.28
	2786.08	94.76	3746.25	6402.73
	2878	209.14	3687.1	6599.12
	2528.86	200.87	3349.36	5945.79
	4247.04	615.87	4909.74	9245.24
	4141.19	787.86	4773.3	9524.69
	3916.52	565.62	4600.95	8769.32
	4030.31	578.03	4500.03	8986.45
	2908.23	10.21	4352.81	6351.96
	3289.97	195.7	4291.11	7035.13
	3413.45	283.75	4279.95	7417.43
	3209.61	154.24	4109.29	6881.29
	2990.19	213.98	3965.84	6729.49
	3013.43	229.87	3968.26	6518.54
	3444.47	499.82	3963.89	7687.25
	2964.38	172.24	3943.32	6547.3
	2756.96	66.88	3991.37	5978.2
	3479.33	423.42	3920.02	7534.23
	3266.22	393.54	3875.41	7162.16
	3266.68	436.32	3839.99	7319.75
	3016.14	264.42	3766.63	6785.23
	3217.25	473.75	3776.2	7397.95
	2733.12	131.41	3754.57	6415.04
